# Supplementary material for: Association Study of a Comprehensive Panel of Neuropeptide-Related Polymorphisms Suggest Potential Roles in Verbal Learning and Memory
Source: Genes (Basel). 2023 Dec 24;15(1):30. doi: 10.3390/genes15010030 (PMC10815468; doi:10.3390/genes15010030)
Supplement: Supplementary file 1 [file genes-15-00030-s001.zip › Supplementary Table S1.xlsx]

## Sheet: Sheet1
Supplementary Table S1. SNP list obtained from neuropeptide and neuropeptide receptor genes.138 genes encoding neuropeptides and neuropeptide receptors were attained using two neuropeptide databases, 95 genes were obtained using NeuroPedia (Kim et al., 2011), 8 additional genes incorporated from www.neuropeptides.nl (Burbach, 2010) and also 35 neuropeptide receptor genes were included into the se…
SNPID	CHR	MapInfo	Alleles	Transcripts	Gene Name	In-Exon	Mutation
rs228652	1	7908888	[A/G]	NM_021995,NM_006786	UTS2		Silent,Silent
rs2890565	1	7909737	[T/C]	NM_021995,NM_006786	UTS2	EXON	Missense_S89N,Missense_S74N
rs170629	1	7910391	[A/G]	NM_021995,NM_006786	UTS2		Silent,Silent
rs228651	1	7911099	[T/C]	NM_021995,NM_006786	UTS2		Silent,Silent
rs228648	1	7913430	[A/G]	NM_021995	UTS2	EXON	Missense_T21M
rs5068	1	11905974	[A/G]	NR_037806,NM_006172	NPPA	EXON	Silent,Silent
rs5065	1	11906068	[A/G]	NR_037806,NM_006172	NPPA	EXON	Silent,Missense_X152R
rs13305987	1	11907411	[A/G]	NR_037806,NM_006172	NPPA	EXON	Silent,Missense_A70V
rs5063	1	11907648	[T/C]	NR_037806,NM_006172	NPPA	EXON	Silent,Missense_V32M
rs5229	1	11918519	[T/C]	NM_002521	NPPB	EXON	Missense_R47H
rs1056526	1	32084904	[T/C]	NM_001525	HCRTR1	EXON	Synonymous_R37R
rs10914455	1	32085637	[A/G]	NM_001525	HCRTR1		Silent
rs10753257	1	32086089	[A/G]	NM_001525	HCRTR1		Silent
rs2271933	1	32092525	[A/G]	NM_001525	HCRTR1	EXON	Missense_I408V
rs2176807	1	32092735	[T/G]	NM_001525	HCRTR1	EXON	Silent
rs5800	1	41944690	[T/C]	NM_001956	EDN2	EXON	Silent
rs7517514	1	41949582	[T/C]	NM_001956	EDN2		Silent
rs970467	1	65906762	[T/C]	NM_001003679,NM_001003680,NM_002303	LEPR		Silent,Silent,Silent
rs9436746	1	65908473	[A/C]	NM_001003679,NM_001003680,NM_002303	LEPR		Silent,Silent,Silent
rs9436748	1	65911672	[T/G]	NM_001003679,NM_001003680,NM_002303	LEPR		Silent,Silent,Silent
rs6657868	1	65913707	[A/G]	NM_001003679,NM_001003680,NM_002303	LEPR		Silent,Silent,Silent
rs6669354	1	65925349	[T/G]	NM_001003679,NM_001003680,NM_002303	LEPR		Silent,Silent,Silent
rs6588147	1	65935494	[A/G]	NM_001003679,NM_001003680,NM_002303	LEPR		Silent,Silent,Silent
rs12409877	1	65943872	[A/G]	NM_001003679,NM_001003680,NM_002303	LEPR		Silent,Silent,Silent
rs2025803	1	65946506	[A/G]	NM_001003679,NM_001003680,NM_002303	LEPR		Silent,Silent,Silent
rs7513047	1	65950340	[A/G]	NM_001003679,NM_001003680,NM_002303	LEPR		Silent,Silent,Silent
rs11808888	1	65952781	[A/G]	NM_001003679,NM_001003680,NM_002303	LEPR		Silent,Silent,Silent
rs17127673	1	65955725	[A/G]	NM_001003679,NM_001003680,NM_002303	LEPR		Silent,Silent,Silent
rs11579567	1	65957141	[A/C]	NM_001003679,NM_001003680,NM_002303	LEPR		Silent,Silent,Silent
rs1327121	1	65957337	[A/G]	NM_001003679,NM_001003680,NM_002303	LEPR		Silent,Silent,Silent
rs6694528	1	65963016	[T/C]	NM_001003679,NM_001003680,NM_002303	LEPR		Silent,Silent,Silent
rs11208654	1	65965566	[T/C]	NM_001003679,NM_001003680,NM_002303	LEPR		Silent,Silent,Silent
rs1327115	1	65966839	[T/G]	NM_001003679,NM_001003680,NM_002303	LEPR		Silent,Silent,Silent
rs10889557	1	65970704	[A/G]	NM_001003679,NM_001003680,NM_002303	LEPR		Silent,Silent,Silent
rs10889558	1	65976966	[A/G]	NM_001003679,NM_001003680,NM_002303	LEPR		Silent,Silent,Silent
rs2767485	1	65978917	[T/C]	NM_001003679,NM_001003680,NM_002303	LEPR		Silent,Silent,Silent
rs11208659	1	65979280	[T/C]	NM_001003679,NM_001003680,NM_002303	LEPR		Silent,Silent,Silent
rs1475397	1	65983158	[T/C]	NM_001003679,NM_001003680,NM_002303	LEPR		Silent,Silent,Silent
rs1782755	1	65986804	[A/C]	NM_001003679,NM_001003680,NM_002303	LEPR		Silent,Silent,Silent
rs1171278	1	65988146	[T/C]	NM_001003679,NM_001003680,NM_002303	LEPR		Silent,Silent,Silent
rs6697315	1	65993556	[T/C]	NM_001003679,NM_001003680,NM_002303,NM_001198689,NM_001198687,NM_001198688	LEPR		Silent,Silent,Silent,Silent,Silent,Silent
rs10749753	1	65998467	[A/G]	NM_001003679,NM_001003680,NM_002303,NM_001198689,NM_001198687,NM_001198688	LEPR		Silent,Silent,Silent,Silent,Silent,Silent
rs1177681	1	65999119	[A/G]	NM_001003679,NM_001003680,NM_002303,NM_001198689,NM_001198687,NM_001198688	LEPR		Silent,Silent,Silent,Silent,Silent,Silent
rs12140910	1	66002660	[A/G]	NM_001003679,NM_001003680,NM_002303,NM_001198689,NM_001198687,NM_001198688	LEPR		Silent,Silent,Silent,Silent,Silent,Silent
rs9660088	1	66004606	[T/C]	NM_001003679,NM_001003680,NM_002303,NM_001198689,NM_001198687,NM_001198688	LEPR		Silent,Silent,Silent,Silent,Silent,Silent
rs10158279	1	66033696	[T/G]	NM_001003679,NM_001003680,NM_002303,NM_001198689,NM_001198687,NM_001198688	LEPR		Silent,Silent,Silent,Silent,Silent,Silent
rs3790427	1	66042750	[T/C]	NM_001003679,NM_001003680,NM_002303,NM_001198689,NM_001198687,NM_001198688	LEPR		Silent,Silent,Silent,Silent,Silent,Silent
rs3790426	1	66043019	[A/C]	NM_001003679,NM_001003680,NM_002303,NM_001198689,NM_001198687,NM_001198688	LEPR		Silent,Silent,Silent,Silent,Silent,Silent
rs11208675	1	66045424	[T/G]	NM_001003679,NM_001003680,NM_002303,NM_001198689,NM_001198687,NM_001198688	LEPR		Silent,Silent,Silent,Silent,Silent,Silent
rs10493380	1	66046117	[A/C]	NM_001003679,NM_001003680,NM_002303,NM_001198689,NM_001198687,NM_001198688	LEPR		Silent,Silent,Silent,Silent,Silent,Silent
rs12059300	1	66047072	[A/G]	NM_001003679,NM_001003680,NM_002303,NM_001198689,NM_001198687,NM_001198688	LEPR		Silent,Silent,Silent,Silent,Silent,Silent
rs6673591	1	66048389	[A/G]	NM_001003679,NM_001003680,NM_002303,NM_001198689,NM_001198687,NM_001198688	LEPR		Silent,Silent,Silent,Silent,Silent,Silent
rs1938489	1	66048622	[A/G]	NM_001003679,NM_001003680,NM_002303,NM_001198689,NM_001198687,NM_001198688	LEPR		Silent,Silent,Silent,Silent,Silent,Silent
rs12042877	1	66053148	[T/C]	NM_001003679,NM_001003680,NM_002303,NM_001198689,NM_001198687,NM_001198688	LEPR		Silent,Silent,Silent,Silent,Silent,Silent
rs2154380	1	66057441	[T/C]	NM_001003679,NM_001003680,NM_002303,NM_001198689,NM_001198687,NM_001198688	LEPR		Silent,Silent,Silent,Silent,Silent,Silent
rs1137101	1	66058513	[A/G]	NM_001003679,NM_001003680,NM_002303,NM_001198689,NM_001198687,NM_001198688	LEPR	EXON	Missense_Q223R,Missense_Q223R,Missense_Q223R,Missense_Q223R,Missense_Q223R,Missense_Q223R
rs4655537	1	66058801	[A/G]	NM_001003679,NM_001003680,NM_002303,NM_001198689,NM_001198687,NM_001198688	LEPR		Silent,Silent,Silent,Silent,Silent,Silent
rs12405556	1	66063117	[T/G]	NM_001003679,NM_001003680,NM_002303,NM_001198689,NM_001198687,NM_001198688	LEPR		Silent,Silent,Silent,Silent,Silent,Silent
rs4606347	1	66073361	[A/G]	NM_001003679,NM_001003680,NM_002303,NM_001198689,NM_001198687,NM_001198688	LEPR		Silent,Silent,Silent,Silent,Silent,Silent
rs11801408	1	66075136	[T/C]	NM_001003679,NM_001003680,NM_002303,NM_001198689,NM_001198687,NM_001198688	LEPR		Silent,Silent,Silent,Silent,Silent,Silent
rs8179183	1	66075952	[C/G]	NM_001003679,NM_001003680,NM_002303,NM_001198689,NM_001198687,NM_001198688	LEPR	EXON	Missense_K656N,Missense_K656N,Missense_K656N,Missense_K656N,Missense_K656N,Missense_K656N
rs6678033	1	66077624	[A/G]	NM_001003679,NM_001003680,NM_002303,NM_001198689,NM_001198687,NM_001198688	LEPR		Silent,Silent,Silent,Silent,Silent,Silent
rs4567312	1	66089582	[T/C]	NM_001003679,NM_001003680,NM_002303,NM_001198689,NM_001198687,NM_001198688	LEPR		Silent,Silent,Silent,Silent,Silent,Silent
rs17415296	1	66099013	[A/C]	NM_001003679,NM_002303,NM_001198689	LEPR	EXON	Silent,Silent,Silent
rs1805096	1	66102257	[A/G]	NM_002303	LEPR	EXON	Synonymous_P1019P
rs4839391	1	110993990	[A/G]	NM_032414	PROK1		Silent
rs3795828	1	110996325	[A/G]	NM_032414	PROK1		Silent
rs17628304	1	110996950	[A/C]	NM_032414	PROK1		Silent
rs1416815	1	110998057	[T/C]	NM_032414	PROK1		Silent
rs7514102	1	110998854	[A/G]	NM_032414	PROK1	EXON	Missense_V67I
rs3748733	1	110999333	[T/C]	NM_032414	PROK1	EXON	Silent
rs4951316	1	204161490	[T/C]	NM_002256	KISS1		Silent
rs10158616	1	204162142	[T/G]	NM_002256	KISS1		Silent
rs12568353	1	204164691	[A/G]	NM_002256	KISS1		Silent
rs35369693	1	206224635	[C/G]	NM_000707	AVPR1B	EXON	Missense_K65N
rs36046834	1	206224830	[C/G]	NM_000707	AVPR1B	EXON	Synonymous_L130L
rs33990840	1	206225011	[C/G]	NM_000707	AVPR1B	EXON	Missense_G191R
rs36030374	1	206225239	[A/G]	NM_000707	AVPR1B	EXON	Missense_S267G
rs33951888	1	206227560	[T/C]	NM_000707	AVPR1B		Silent
rs35810727	1	206228702	[A/C]	NM_000707	AVPR1B		Silent
rs34020983	1	206228825	[T/C]	NM_000707	AVPR1B		Silent
rs28632197	1	206230958	[A/G]	NM_000707	AVPR1B	EXON	Missense_R364H
rs33985287	1	206231259	[A/G]	NM_000707	AVPR1B	EXON	Silent
rs33933482	1	206231264	[A/G]	NM_000707	AVPR1B	EXON	Silent
rs7079	1	230838331	[T/G]	NM_000029	AGT	EXON	Silent
rs5044	1	230838464	[A/C]	NM_000029	AGT	EXON	Silent
rs2478523	1	230841509	[A/G]	NM_000029	AGT		Silent
rs2478522	1	230841687	[T/C]	NM_000029	AGT	EXON	Synonymous_L372L
rs2478545	1	230844121	[A/G]	NM_000029	AGT		Silent
rs6687360	1	230844992	[T/C]	NM_000029	AGT		Silent
rs699	1	230845794	[A/G]	NM_000029	AGT	EXON	Missense_M268T
rs4762	1	230845977	[A/G]	NM_000029	AGT	EXON	Missense_T207M
rs11122576	1	230846679	[T/C]	NM_000029	AGT		Silent
rs2004776	1	230848702	[T/C]	NM_000029	AGT		Silent
rs3889728	1	230848831	[T/C]	NM_000029	AGT		Silent
rs2493134	1	230849359	[T/C]	NM_000029	AGT		Silent
rs2148582	1	230849799	[A/G]	NM_000029	AGT		Silent
rs5051	1	230849872	[T/C]	NM_000029	AGT	EXON	Silent
rs11568020	1	230850018	[T/C]	NM_000029	AGT	EXON	Silent
rs6713532	2	25384833	[T/C]	NM_000939,NM_001035256	POMC		Silent,Silent
rs6545975	2	25385485	[T/C]	NM_000939,NM_001035256	POMC		Silent,Silent
rs7565427	2	25385638	[A/G]	NM_000939,NM_001035256	POMC		Silent,Silent
rs7565877	2	25386064	[A/G]	NM_000939,NM_001035256	POMC		Silent,Silent
rs934778	2	25389224	[A/G]	NM_000939,NM_001035256	POMC		Silent,Silent
rs13411940	2	101086966	[T/C]	NM_001011717	NMS	EXON	Missense_P6S
rs753439	2	101088840	[T/C]	NM_001011717	NMS		Silent
rs7577785	2	101096872	[A/G]	NM_001011717	NMS		Silent
rs1519654	2	101096960	[T/C]	NM_001011717	NMS	EXON	Synonymous_G113G
rs6735337	2	101098494	[T/G]	NM_001011717	NMS		Silent
rs2244135	2	120125936	[T/C]	NM_001178041,NM_020548,NM_001282633,NM_001178042,NM_001282634,NM_001178043,NM_001079862,NM_001282635,NR_104221,NM_001282636,NM_001178017,NM_001079863	DBI		Silent,Silent,Silent,Silent,Silent,Silent,Silent,Silent,Silent,Silent,Silent,Silent
rs3754854	2	120129405	[A/G]	NM_001178041,NM_020548,NM_001282633,NM_001178042,NM_001282634,NM_001178043,NM_001079862,NM_001282635,NR_104221,NM_001282636,NM_001178017,NM_001079863	DBI		Silent,Silent,Silent,Silent,Silent,Silent,Silent,Silent,Silent,Silent,Silent,Silent
rs8192506	2	120129841	[A/G]	NM_001178041,NM_020548,NM_001282633,NM_001178042,NM_001282634,NM_001178043,NM_001079862,NM_001282635,NR_104221,NM_001282636,NM_001178017,NM_001079863	DBI	EXON	Missense_M113V,Missense_M88V,Missense_M88V,Missense_M88V,Missense_M88V,Missense_M81V,Missense_M71V,Missense_M88V,Silent,Missense_M47V,Missense_M132V,Missense_M72V
rs8192507	2	120129886	[A/G]	NM_001178041,NM_020548,NM_001282633,NM_001178042,NM_001282634,NM_001178043,NM_001079862,NM_001282635,NR_104221,NM_001282636,NM_001178017,NM_001079863	DBI	EXON	Missense_G128R,Missense_G103R,Missense_G103R,Missense_G103R,Missense_G103R,Missense_G96R,Missense_G86R,Missense_G103R,Silent,Missense_G62R,Missense_G147R,Missense_G87R
rs2587663	2	120198927	[A/G]	NM_002980	SCTR		Silent
rs1530100	2	120199140	[A/G]	NM_002980	SCTR	EXON	Synonymous_N392N
rs10194176	2	120200572	[A/C]	NM_002980	SCTR		Silent
rs11123526	2	120204052	[T/C]	NM_002980	SCTR		Silent
rs12479137	2	120207853	[A/G]	NM_002980	SCTR		Silent
rs10165398	2	120217053	[A/G]	NM_002980	SCTR		Silent
rs2254122	2	120219797	[T/C]	NM_002980	SCTR		Silent
rs2579644	2	120219940	[A/G]	NM_002980	SCTR		Silent
rs6750751	2	120222696	[T/C]	NM_002980	SCTR		Silent
rs6721120	2	120226167	[A/C]	NM_002980	SCTR		Silent
rs2918939	2	120226922	[A/G]	NM_002980	SCTR		Silent
rs2579640	2	120230901	[T/C]	NM_002980	SCTR		Silent
rs2587702	2	120231303	[T/C]	NM_002980	SCTR		Silent
rs17016220	2	120232033	[A/G]	NM_002980	SCTR		Silent
rs6710114	2	120244580	[A/G]	NM_002980	SCTR		Silent
rs6757604	2	120244703	[T/G]	NM_002980	SCTR		Silent
rs6751578	2	120247486	[A/C]	NM_002980	SCTR		Silent
rs2579654	2	120248482	[T/C]	NM_002980	SCTR		Silent
rs2587677	2	120248802	[A/C]	NM_002980	SCTR		Silent
rs6721876	2	120253203	[T/G]	NM_002980	SCTR		Silent
rs11687793	2	120261127	[A/G]	NM_002980	SCTR		Silent
rs2579600	2	120261891	[A/G]	NM_002980	SCTR		Silent
rs2579604	2	120264850	[A/C]	NM_002980	SCTR		Silent
rs2920692	2	120265850	[A/C]	NM_002980	SCTR		Silent
rs2587668	2	120269073	[T/C]	NM_002980	SCTR		Silent
rs2579612	2	120271783	[T/C]	NM_002980	SCTR		Silent
rs4383344	2	120278171	[T/C]	NM_002980	SCTR		Silent
rs10496799	2	139427669	[T/C]	NM_007226	NXPH2	EXON	Silent
rs10803570	2	139429068	[A/G]	NM_007226	NXPH2	EXON	Synonymous_Y73Y
rs10197504	2	139433750	[T/G]	NM_007226	NXPH2		Silent
rs10197712	2	139434161	[A/C]	NM_007226	NXPH2		Silent
rs7579695	2	139434880	[A/G]	NM_007226	NXPH2		Silent
rs7566008	2	139434892	[T/C]	NM_007226	NXPH2		Silent
rs10928660	2	139442287	[T/C]	NM_007226	NXPH2		Silent
rs17598060	2	139443559	[A/G]	NM_007226	NXPH2		Silent
rs4954948	2	139454756	[A/G]	NM_007226	NXPH2		Silent
rs10469587	2	139471345	[T/C]	NM_007226	NXPH2		Silent
rs10206559	2	139472180	[A/G]	NM_007226	NXPH2		Silent
rs6724976	2	139472210	[A/C]	NM_007226	NXPH2		Silent
rs4531866	2	139473896	[A/G]	NM_007226	NXPH2		Silent
rs10928663	2	139489417	[T/C]	NM_007226	NXPH2		Silent
rs16841084	2	139489497	[T/C]	NM_007226	NXPH2		Silent
rs4130252	2	139492011	[A/G]	NM_007226	NXPH2		Silent
rs11680550	2	139497309	[T/C]	NM_007226	NXPH2		Silent
rs16841109	2	139503337	[A/G]	NM_007226	NXPH2		Silent
rs4334435	2	139505135	[T/C]	NM_007226	NXPH2		Silent
rs4322786	2	139505708	[A/G]	NM_007226	NXPH2		Silent
rs17599153	2	139505868	[T/C]	NM_007226	NXPH2		Silent
rs17657900	2	139507550	[T/C]	NM_007226	NXPH2		Silent
rs16841114	2	139509236	[T/C]	NM_007226	NXPH2		Silent
rs11681160	2	139510272	[A/G]	NM_007226	NXPH2		Silent
rs10193564	2	139512134	[T/C]	NM_007226	NXPH2		Silent
rs10928667	2	139513373	[T/C]	NM_007226	NXPH2		Silent
rs13000377	2	139515243	[T/C]	NM_007226	NXPH2		Silent
rs17599328	2	139516703	[A/G]	NM_007226	NXPH2		Silent
rs4524069	2	139518044	[A/G]	NM_007226	NXPH2		Silent
rs10200922	2	139530239	[A/G]	NM_007226	NXPH2		Silent
rs16841174	2	139531083	[T/C]	NM_007226	NXPH2		Silent
rs10188629	2	139535928	[A/C]	NM_007226	NXPH2		Silent
rs6742749	2	139537261	[T/C]	NM_007226	NXPH2		Silent
rs5647	2	163005158	[A/G]	NR_110255,NM_002054	GCG		Silent,Silent
rs16864974	2	224462207	[A/G]	NM_003469	SCG2	EXON	Synonymous_N598N
rs16864975	2	224463164	[A/G]	NM_003469	SCG2	EXON	Synonymous_N279N
rs1438157	2	224463414	[A/G]	NM_003469	SCG2	EXON	Missense_A196V
rs2894511	2	224465827	[A/C]	NM_003469	SCG2		Silent
rs4973442	2	232389301	[T/C]	NM_006056	NMUR1	EXON	Silent
rs10933376	2	232394519	[A/G]	NM_006056	NMUR1		Silent
rs3107179	2	232788325	[T/C]	NM_024409	NPPC		Silent
rs13432480	2	232789015	[T/C]	NM_024409	NPPC		Silent
rs2324728	3	8792728	[T/C]	NM_000916	OXTR	EXON	Silent
rs237884	3	8793585	[A/G]	NM_000916	OXTR	EXON	Silent
rs1042778	3	8794545	[T/G]	NM_000916	OXTR	EXON	Silent
rs35062132	3	8794707	[G/C]	NM_000916	OXTR	EXON	Missense_R376G
rs2139184	3	8795494	[A/C]	NM_000916	OXTR		Silent
rs237885	3	8795543	[T/G]	NM_000916	OXTR		Silent
rs11706648	3	8796547	[A/C]	NM_000916	OXTR		Silent
rs237887	3	8797042	[A/G]	NM_000916	OXTR		Silent
rs2268490	3	8797085	[T/C]	NM_000916	OXTR		Silent
rs237888	3	8797095	[T/C]	NM_000916	OXTR		Silent
rs918316	3	8798181	[T/C]	NM_000916	OXTR		Silent
rs4686301	3	8798586	[T/C]	NM_000916	OXTR		Silent
rs2268491	3	8800398	[T/C]	NM_000916	OXTR		Silent
rs237889	3	8802483	[T/C]	NM_000916	OXTR		Silent
rs11131149	3	8802851	[A/G]	NM_000916	OXTR		Silent
rs2268495	3	8807535	[A/G]	NM_000916	OXTR		Silent
rs237897	3	8808285	[A/G]	NM_000916	OXTR		Silent
rs237899	3	8808515	[A/G]	NM_000916	OXTR		Silent
rs2301261	3	8810896	[T/C]	NM_000916	OXTR		Silent
rs35683	3	10328250	[A/C]	NR_024145,NR_073567,NR_024144,NR_073566,NR_004431,NR_073568,NM_001134944,NR_024135,NM_016362,NR_024136,NR_024132,NR_024134,NR_024133,NM_001134941,NM_001134945,NR_024138,NR_024137,NM_001134946	GHRL		Silent,Silent,Silent,Silent,Silent,Silent,Silent,Silent,Silent,Silent,Silent,Silent,Silent,Silent,Silent,Silent,Silent,Silent
rs4684677	3	10328453	[A/T]	NR_024145,NR_073567,NR_024144,NR_073566,NR_004431,NR_073568,NM_001134944,NR_024135,NM_016362,NR_024136,NR_024132,NR_024134,NR_024133,NM_001134941,NM_001134945,NR_024138,NR_024137,NM_001134946	GHRL	EXON	Silent,Silent,Silent,Silent,Silent,Silent,Missense_Q78L,Silent,Missense_Q90L,Silent,Silent,Silent,Silent,Missense_Q89L,Missense_Q77L,Silent,Silent,Missense_Q39L
rs35682	3	10328782	[A/G]	NR_024145,NR_073567,NR_024144,NR_073566,NR_004431,NR_073568,NM_001134944,NR_024135,NM_016362,NR_024136,NR_024132,NR_024134,NR_024133,NM_001134941,NM_001134945,NR_024138,NR_024137,NM_001134946	GHRL		Silent,Silent,Silent,Silent,Silent,Silent,Silent,Silent,Silent,Silent,Silent,Silent,Silent,Silent,Silent,Silent,Silent,Silent
rs35681	3	10329377	[T/C]	NR_024145,NR_073567,NR_024144,NR_073566,NR_004431,NR_073568,NM_001134944,NR_024135,NM_016362,NR_024136,NR_024132,NR_024134,NR_024133,NM_001134941,NM_001134945,NR_024138,NR_024137,NM_001134946	GHRL		Silent,Silent,Silent,Silent,Silent,Silent,Silent,Silent,Silent,Silent,Silent,Silent,Silent,Silent,Silent,Silent,Silent,Silent
rs42451	3	10330377	[T/C]	NR_024145,NR_073567,NR_024144,NR_073566,NR_004431,NR_073568,NM_001134944,NR_024135,NM_016362,NR_024136,NR_024132,NR_024134,NR_024133,NM_001134941,NM_001134945,NR_024138,NR_024137,NM_001134946	GHRL		Silent,Silent,Silent,Silent,Silent,Silent,Silent,Silent,Silent,Silent,Silent,Silent,Silent,Silent,Silent,Silent,Silent,Silent
rs696217	3	10331457	[T/G]	NR_024145,NR_073567,NR_024144,NR_073566,NR_004431,NR_073568,NM_001134944,NR_024135,NM_016362,NR_024136,NR_024132,NR_024134,NR_024133,NM_001134941,NM_001134945,NR_024138,NR_024137,NM_001134946	GHRL	EXON	Silent,Silent,Silent,Silent,Silent,Silent,Missense_L60M,Silent,Missense_L72M,Silent,Silent,Silent,Silent,Missense_L71M,Missense_L59M,Silent,Silent,Silent
rs26802	3	10332365	[T/G]	NR_024145,NR_073567,NR_024144,NR_073566,NR_004431,NR_073568,NM_001134944,NR_024135,NM_016362,NR_024136,NR_024132,NR_024134,NR_024133,NM_001134941,NM_001134945,NR_024138,NR_024137,NM_001134946	GHRL		Silent,Silent,Silent,Silent,Silent,Silent,Silent,Silent,Silent,Silent,Silent,Silent,Silent,Silent,Silent,Silent,Silent,Silent
rs11571876	3	42299385	[T/C]	NM_000729,NM_001174138	CCK	EXON	Silent,Silent
rs8192473	3	42299399	[T/C]	NM_000729,NM_001174138	CCK	EXON	Silent,Silent
rs3774395	3	42299655	[A/G]	NM_000729,NM_001174138	CCK	EXON	Missense_R95W,Missense_R95W
rs3774396	3	42299737	[A/G]	NM_000729,NM_001174138	CCK		Silent,Silent
rs8192472	3	42299870	[T/C]	NM_000729,NM_001174138	CCK		Silent,Silent
rs10865918	3	42303311	[A/C]	NM_000729,NM_001174138	CCK		Silent,Silent
rs1799923	3	42306294	[A/G]	NM_000729	CCK	EXON	Silent
rs11571842	3	42306446	[T/C]	NM_000729	CCK		Silent
rs342520	3	42534042	[A/G]	NM_001251882	VIPR1		Silent
rs17030440	3	42538514	[T/C]	NM_001251882	VIPR1		Silent
rs342543	3	42541887	[A/G]	NM_001251882	VIPR1		Silent
rs11920996	3	42542761	[T/C]	NM_001251882	VIPR1		Silent
rs1876506	3	42547127	[T/C]	NM_001251882,NM_001251885,NM_001251883,NM_001251884,NM_004624	VIPR1		Silent,Silent,Silent,Silent,Silent
rs399582	3	42549343	[T/C]	NM_001251882,NM_001251885,NM_001251883,NM_001251884,NM_004624	VIPR1		Silent,Silent,Silent,Silent,Silent
rs12493291	3	42550651	[A/G]	NM_001251882,NM_001251885,NM_001251883,NM_001251884,NM_004624	VIPR1		Silent,Silent,Silent,Silent,Silent
rs7627240	3	42551373	[T/C]	NM_001251882,NM_001251885,NM_001251883,NM_001251884,NM_004624	VIPR1		Silent,Silent,Silent,Silent,Silent
rs1078008	3	42553095	[T/C]	NM_001251882,NM_001251885,NM_001251883,NM_001251884,NM_004624	VIPR1		Silent,Silent,Silent,Silent,Silent
rs2278215	3	42555524	[A/G]	NM_001251882,NM_001251885,NM_001251883,NM_001251884,NM_004624	VIPR1		Silent,Silent,Silent,Silent,Silent
rs2267535	3	42557199	[T/C]	NM_001251882,NM_001251885,NM_001251883,NM_001251884,NM_004624	VIPR1		Silent,Silent,Silent,Silent,Silent
rs407931	3	42566142	[A/G]	NM_001251882,NM_001251885,NM_001251883,NM_001251884,NM_004624	VIPR1		Silent,Silent,Silent,Silent,Silent
rs437876	3	42568440	[T/C]	NM_001251882,NM_001251885,NM_001251883,NM_001251884,NM_004624	VIPR1		Silent,Silent,Silent,Silent,Silent
rs2276832	3	42569108	[T/C]	NM_001251882,NM_001251885,NM_001251883,NM_001251884,NM_004624	VIPR1		Silent,Silent,Silent,Silent,Silent
rs16810	3	42571729	[T/C]	NM_001251882,NM_001251885,NM_001251883,NM_001251884,NM_004624	VIPR1		Silent,Silent,Silent,Silent,Silent
rs342511	3	42578509	[A/G]	NM_001251882,NM_001251885,NM_001251883,NM_001251884,NM_004624	VIPR1	EXON	Silent,Silent,Silent,Silent,Silent
rs8913	3	42578768	[A/G]	NM_001251882,NM_001251885,NM_001251883,NM_001251884,NM_004624	VIPR1	EXON	Silent,Silent,Silent,Silent,Silent
rs13319651	3	48599841	[A/G]	NM_033199	UCN2	EXON	Silent
rs9839959	3	48599898	[A/G]	NM_033199	UCN2	EXON	Silent
rs6782813	3	71821490	[T/C]	NM_021935,NM_001126128	PROK2	EXON	Silent,Silent
rs3796224	3	71823582	[T/C]	NM_021935,NM_001126128	PROK2		Silent,Silent
rs2322143	3	71825873	[A/C]	NM_021935,NM_001126128	PROK2		Silent,Silent
rs1320015	3	71828420	[T/C]	NM_021935,NM_001126128	PROK2		Silent,Silent
rs7634474	3	71829467	[A/G]	NM_021935,NM_001126128	PROK2		Silent,Silent
rs10779992	3	71829914	[T/C]	NM_021935,NM_001126128	PROK2		Silent,Silent
rs9878093	3	108474524	[A/C]	NM_032579	RETNLB	EXON	Silent
rs1107337	3	108475808	[A/G]	NM_032579	RETNLB		Silent
rs11708527	3	108475974	[A/G]	NM_032579	RETNLB	EXON	Missense_P20L
rs784707	3	129693337	[A/G]	NM_007117	TRH	EXON	Silent
rs7645772	3	129695373	[T/C]	NM_007117	TRH		Silent
rs5662	3	129695954	[T/C]	NM_007117	TRH	EXON	Synonymous_L208L
rs2131127	3	148424143	[A/G]	NM_009585,NM_031850,NM_004835,NM_000685	AGTR1		Silent,Silent,Silent,Silent
rs931490	3	148430767	[A/G]	NM_009585,NM_031850,NM_004835,NM_000685	AGTR1		Silent,Silent,Silent,Silent
rs4681443	3	148432469	[A/G]	NM_009585,NM_031850,NM_004835,NM_000685	AGTR1		Silent,Silent,Silent,Silent
rs4681444	3	148432574	[A/C]	NM_009585,NM_031850,NM_004835,NM_000685	AGTR1		Silent,Silent,Silent,Silent
rs3772616	3	148438191	[T/C]	NM_009585,NM_031850,NM_004835,NM_000685	AGTR1		Silent,Silent,Silent,Silent
rs4524238	3	148439788	[A/G]	NM_009585,NM_031850,NM_004835,NM_000685	AGTR1		Silent,Silent,Silent,Silent
rs12721242	3	148441584	[T/C]	NM_009585,NM_031850,NM_004835,NM_000685	AGTR1		Silent,Silent,Silent,Silent
rs12695902	3	148448418	[A/G]	NM_009585,NM_031850,NM_004835,NM_000685,NM_032049	AGTR1		Silent,Silent,Silent,Silent,Silent
rs12695904	3	148449698	[A/C]	NM_009585,NM_031850,NM_004835,NM_000685,NM_032049	AGTR1		Silent,Silent,Silent,Silent,Silent
rs12721298	3	148451347	[T/G]	NM_009585,NM_031850,NM_004835,NM_000685,NM_032049	AGTR1		Silent,Silent,Silent,Silent,Silent
rs3772614	3	148452628	[T/C]	NM_009585,NM_031850,NM_004835,NM_000685,NM_032049	AGTR1		Silent,Silent,Silent,Silent,Silent
rs6801836	3	148455537	[T/C]	NM_009585,NM_031850,NM_004835,NM_000685,NM_032049	AGTR1		Silent,Silent,Silent,Silent,Silent
rs1800766	3	148457642	[T/C]	NM_009585,NM_031850,NM_004835,NM_000685,NM_032049	AGTR1	EXON	Silent,Silent,Silent,Silent,Silent
rs5183	3	148459884	[A/G]	NM_009585,NM_031850,NM_004835,NM_000685,NM_032049	AGTR1	EXON	Synonymous_P354P,Synonymous_P389P,Synonymous_P389P,Synonymous_P354P,Synonymous_P383P
rs5186	3	148459988	[A/C]	NM_009585,NM_031850,NM_004835,NM_000685,NM_032049	AGTR1	EXON	Silent,Silent,Silent,Silent,Silent
rs35533650	3	148460606	[A/G]	NM_009585,NM_031850,NM_004835,NM_000685,NM_032049	AGTR1	EXON	Silent,Silent,Silent,Silent,Silent
rs1050274	3	186435370	[A/G]	NM_001166451,NM_000893,NM_001102416	KNG1	EXON	Synonymous_L13L,Synonymous_L13L,Synonymous_L13L
rs1851665	3	186436398	[A/G]	NM_001166451,NM_000893,NM_001102416	KNG1		Silent,Silent,Silent
rs5029980	3	186437944	[T/C]	NM_001166451,NM_000893,NM_001102416	KNG1	EXON	Synonymous_D82D,Synonymous_D82D,Synonymous_D82D
rs1624230	3	186438935	[A/C]	NM_001166451,NM_000893,NM_001102416	KNG1		Silent,Silent,Silent
rs1469859	3	186440243	[A/G]	NM_001166451,NM_000893,NM_001102416	KNG1	EXON	Synonymous_T108T,Synonymous_T108T,Synonymous_T108T
rs5029999	3	186440559	[T/C]	NM_001166451,NM_000893,NM_001102416	KNG1		Silent,Silent,Silent
rs1656922	3	186443018	[T/C]	NM_001166451,NM_000893,NM_001102416	KNG1	EXON	Missense_M178T,Missense_M178T,Missense_M178T
rs5030023	3	186444644	[A/G]	NM_001166451,NM_000893,NM_001102416	KNG1		Silent,Silent,Silent
rs266723	3	186447047	[A/C]	NM_001166451,NM_000893,NM_001102416	KNG1		Silent,Silent,Silent
rs1648700	3	186449916	[T/C]	NM_001166451,NM_000893,NM_001102416	KNG1		Silent,Silent,Silent
rs4686799	3	186451236	[T/C]	NM_001166451,NM_000893,NM_001102416	KNG1		Silent,Silent,Silent
rs5030060	3	186452917	[T/C]	NM_001166451,NM_000893,NM_001102416	KNG1		Silent,Silent,Silent
rs5030062	3	186454180	[A/C]	NM_001166451,NM_000893,NM_001102416	KNG1		Silent,Silent,Silent
rs5030115	3	186457332	[T/C]	NM_001166451,NM_000893,NM_001102416	KNG1		Silent,Silent,Silent
rs5030084	3	186459475	[C/G]	NM_001166451,NM_000893,NM_001102416	KNG1	EXON	Silent,Silent,Missense_D430E
rs5030085	3	186459646	[A/G]	NM_001166451,NM_000893,NM_001102416	KNG1	EXON	Silent,Silent,Synonymous_G487G
rs710446	3	186459927	[T/C]	NM_001166451,NM_000893,NM_001102416	KNG1	EXON	Silent,Silent,Missense_I581T
rs5030087	3	186460110	[C/G]	NM_001166451,NM_000893,NM_001102416	KNG1	EXON	Silent,Silent,Missense_G642A
rs5030091	3	186460877	[T/C]	NM_001166451,NM_000893	KNG1		Silent,Silent
rs5030094	3	186461158	[T/C]	NM_001166451,NM_000893	KNG1		Silent,Silent
rs2062632	3	186461181	[T/C]	NM_001166451,NM_000893	KNG1		Silent,Silent
rs822394	3	186566728	[A/C]	NM_004797,NM_001177800	ADIPOQ		Silent,Silent
rs822396	3	186566877	[A/G]	NM_004797,NM_001177800	ADIPOQ		Silent,Silent
rs7627128	3	186568799	[A/C]	NM_004797,NM_001177800	ADIPOQ		Silent,Silent
rs1501299	3	186571123	[T/G]	NM_004797,NM_001177800,NR_046662	ADIPOQ		Silent,Silent,Silent
rs3821799	3	186571486	[T/C]	NM_004797,NM_001177800,NR_046662	ADIPOQ		Silent,Silent,Silent
rs3774262	3	186571814	[A/G]	NM_004797,NM_001177800,NR_046662	ADIPOQ		Silent,Silent,Silent
rs6444174	3	186573189	[T/C]	NM_004797,NM_001177800,NR_046662	ADIPOQ	EXON	Silent,Silent,Silent
rs6773957	3	186573705	[A/G]	NM_004797,NM_001177800,NR_046662	ADIPOQ	EXON	Silent,Silent,Silent
rs1063537	3	186574075	[T/C]	NM_004797,NM_001177800	ADIPOQ	EXON	Silent,Silent
rs1063538	3	186574183	[T/C]	NM_004797,NM_001177800	ADIPOQ	EXON	Silent,Silent
rs4988514	3	187386831	[T/C]	NM_001048	SST	EXON	Silent
rs1805037	4	26483659	[A/G]	NM_000730	CCKAR	EXON	Synonymous_I296I
rs7665027	4	26486909	[A/G]	NM_000730	CCKAR		Silent
rs2725307	4	26489057	[A/C]	NM_000730	CCKAR		Silent
rs1800856	4	26491768	[T/C]	NM_000730	CCKAR		Silent
rs12108463	4	56466734	[T/G]	NM_006681,NM_001292045,NM_001292046,NR_120489	NMU	EXON	Missense_F148L,Missense_F132L,Missense_F123L,Silent
rs1906678	4	56468485	[T/G]	NM_006681,NM_001292045,NM_001292046,NR_120489	NMU		Silent,Silent,Silent,Silent
rs1873091	4	56471433	[A/G]	NM_006681,NM_001292045,NM_001292046,NR_120489	NMU		Silent,Silent,Silent,Silent
rs3805383	4	56475338	[A/G]	NM_006681,NM_001292045,NM_001292046,NR_120489	NMU	EXON	Synonymous_N76N,Synonymous_N60N,Synonymous_N76N,Silent
rs10022874	4	56491887	[T/C]	NM_006681,NM_001292045,NM_001292046,NR_120489	NMU		Silent,Silent,Silent,Silent
rs12499623	4	56492499	[T/G]	NM_006681,NM_001292045,NM_001292046,NR_120489	NMU		Silent,Silent,Silent,Silent
rs12500837	4	56494039	[T/C]	NM_006681,NM_001292045,NM_001292046,NR_120489	NMU		Silent,Silent,Silent,Silent
rs9999653	4	56498249	[T/C]	NM_006681,NM_001292045,NM_001292046,NR_120489	NMU		Silent,Silent,Silent,Silent
rs9312664	4	56499826	[T/G]	NM_006681,NM_001292045,NM_001292046,NR_120489	NMU		Silent,Silent,Silent,Silent
rs3792703	4	56502178	[A/G]	NM_006681,NM_001292045,NM_001292046,NR_120489	NMU		Silent,Silent,Silent,Silent
rs12503480	4	72903792	[T/C]	NM_004885	NPFFR2		Silent
rs12512773	4	72905089	[A/G]	NM_004885,NM_001144756,NM_053036	NPFFR2	EXON	Silent,Silent,Silent
rs7675387	4	72921718	[T/G]	NM_004885,NM_001144756,NM_053036	NPFFR2		Silent,Silent,Silent
rs7678974	4	72927226	[A/G]	NM_004885,NM_001144756,NM_053036	NPFFR2		Silent,Silent,Silent
rs4296652	4	72938462	[T/C]	NM_004885,NM_001144756,NM_053036	NPFFR2		Silent,Silent,Silent
rs7674293	4	72947764	[A/G]	NM_004885,NM_001144756,NM_053036	NPFFR2		Silent,Silent,Silent
rs11734316	4	72952141	[A/G]	NM_004885,NM_001144756,NM_053036	NPFFR2		Silent,Silent,Silent
rs12108353	4	72963615	[T/C]	NM_004885,NM_001144756,NM_053036	NPFFR2		Silent,Silent,Silent
rs10034862	4	72993872	[A/C]	NM_004885,NM_001144756,NM_053036	NPFFR2		Silent,Silent,Silent
rs10004420	4	72994296	[A/G]	NM_004885,NM_001144756,NM_053036	NPFFR2		Silent,Silent,Silent
rs9790741	4	73000885	[T/G]	NM_004885,NM_001144756,NM_053036	NPFFR2		Silent,Silent,Silent
rs2302310	4	122250734	[A/G]	NM_198179	QRFPR	EXON	Missense_L344S
rs4273489	4	122257538	[A/G]	NM_198179	QRFPR		Silent
rs2302309	4	122257950	[A/G]	NM_198179	QRFPR		Silent
rs4490481	4	122258063	[A/G]	NM_198179	QRFPR		Silent
rs35623795	4	122258950	[T/C]	NM_198179	QRFPR		Silent
rs12499677	4	122263138	[A/G]	NM_198179	QRFPR		Silent
rs7698313	4	122264663	[A/G]	NM_198179	QRFPR		Silent
rs13110738	4	122268413	[A/G]	NM_198179	QRFPR		Silent
rs13110590	4	122268517	[A/C]	NM_198179	QRFPR		Silent
rs2090025	4	122274144	[T/C]	NM_198179	QRFPR		Silent
rs11733055	4	122275299	[T/G]	NM_198179	QRFPR		Silent
rs13114721	4	122281107	[A/G]	NM_198179	QRFPR		Silent
rs17051344	4	122285263	[A/G]	NM_198179	QRFPR		Silent
rs691192	4	122285315	[T/G]	NM_198179	QRFPR		Silent
rs575465	4	122288645	[T/C]	NM_198179	QRFPR		Silent
rs2013534	4	122291131	[T/G]	NM_198179	QRFPR		Silent
rs691712	4	122296807	[T/C]	NM_198179	QRFPR		Silent
rs12642360	4	122300413	[A/G]	NM_198179	QRFPR		Silent
rs17438900	4	122301622	[A/C]	NM_198179	QRFPR	EXON	Missense_F61V
rs17376826	4	156130948	[T/C]	NM_000910	NPY2R		Silent
rs1574175	4	156133712	[T/C]	NM_000910	NPY2R		Silent
rs1047214	4	156135676	[T/C]	NM_000910	NPY2R	EXON	Synonymous_I195I
rs9764	4	164245405	[T/C]	NM_000909	NPY1R	EXON	Silent
rs10033119	4	164245854	[A/G]	NM_000909	NPY1R	EXON	Silent
rs5578	4	164246489	[T/G]	NM_000909	NPY1R	EXON	Missense_K374T
rs4691075	4	164249485	[T/C]	NM_000909	NPY1R		Silent
rs12510421	4	164250436	[A/C]	NM_000909	NPY1R		Silent
rs7687423	4	164250797	[A/G]	NM_000909	NPY1R		Silent
rs11100490	4	164252839	[T/C]	NM_000909	NPY1R		Silent
rs11100494	4	164270253	[A/C]	NM_006174	NPY5R		Silent
rs10941231	5	35052896	[A/G]	NM_001204318,NM_001204317,NR_037910,NM_001204316	PRLR		Silent,Silent,Silent,Silent
rs10941232	5	35054639	[A/G]	NM_001204318,NM_001204317,NR_037910,NM_001204316	PRLR		Silent,Silent,Silent,Silent
rs387032	5	35061731	[T/C]	NM_001204318,NM_001204317,NR_037910,NM_001204316,NM_001204314,NM_000949	PRLR	EXON	Silent,Silent,Silent,Silent,Silent,Silent
rs1010119	5	35063117	[T/C]	NM_001204318,NM_001204317,NR_037910,NM_001204316,NM_001204314,NM_000949	PRLR	EXON	Silent,Silent,Silent,Silent,Silent,Silent
rs37364	5	35072380	[T/G]	NM_001204318,NM_001204317,NR_037910,NM_001204316,NM_001204314,NM_000949,NM_001204315	PRLR		Silent,Silent,Silent,Silent,Silent,Silent,Silent
rs16871473	5	35084647	[T/C]	NM_001204318,NM_001204317,NR_037910,NM_001204316,NM_001204314,NM_000949,NM_001204315	PRLR	EXON	Missense_I100V,Missense_I100V,Silent,Missense_I100V,Silent,Missense_I100V,Missense_I100V
rs37389	5	35085180	[A/G]	NM_001204318,NM_001204317,NR_037910,NM_001204316,NM_001204314,NM_000949,NM_001204315	PRLR		Silent,Silent,Silent,Silent,Silent,Silent,Silent
rs16871725	5	35091622	[A/G]	NM_001204318,NM_001204317,NR_037910,NM_001204316,NM_001204314,NM_000949,NM_001204315	PRLR		Silent,Silent,Silent,Silent,Silent,Silent,Silent
rs37383	5	35092969	[T/C]	NM_001204318,NM_001204317,NR_037910,NM_001204316,NM_001204314,NM_000949,NM_001204315	PRLR		Silent,Silent,Silent,Silent,Silent,Silent,Silent
rs16871824	5	35097169	[A/G]	NM_001204318,NM_001204317,NR_037910,NM_001204316,NM_001204314,NM_000949,NM_001204315	PRLR		Silent,Silent,Silent,Silent,Silent,Silent,Silent
rs10447140	5	35101178	[T/C]	NM_001204318,NM_001204317,NR_037910,NM_001204316,NM_001204314,NM_000949,NM_001204315	PRLR		Silent,Silent,Silent,Silent,Silent,Silent,Silent
rs7734558	5	35114611	[A/G]	NM_001204318,NM_001204317,NR_037910,NM_001204316,NM_001204314,NM_000949,NM_001204315	PRLR		Silent,Silent,Silent,Silent,Silent,Silent,Silent
rs930068	5	35127378	[T/G]	NM_000949	PRLR		Silent
rs2914108	5	35131805	[T/C]	NM_000949	PRLR		Silent
rs2962089	5	35132350	[T/C]	NM_000949	PRLR		Silent
rs2962101	5	35135741	[T/C]	NM_000949	PRLR		Silent
rs9292571	5	35145363	[T/C]	NM_000949	PRLR		Silent
rs1587605	5	35146865	[T/C]	NM_000949	PRLR		Silent
rs12109986	5	35155671	[A/C]	NM_000949	PRLR		Silent
rs6880595	5	35161332	[A/G]	NM_000949	PRLR		Silent
rs6451184	5	35162063	[T/C]	NM_000949	PRLR		Silent
rs6451185	5	35162151	[T/C]	NM_000949	PRLR		Silent
rs4703503	5	35162762	[T/C]	NM_000949	PRLR		Silent
rs16872491	5	35164895	[T/C]	NM_000949	PRLR		Silent
rs1039428	5	35165597	[T/G]	NM_000949	PRLR		Silent
rs11953869	5	35168145	[T/C]	NM_000949	PRLR		Silent
rs11952661	5	35179360	[A/G]	NM_000949	PRLR		Silent
rs6895193	5	35179593	[A/G]	NM_000949	PRLR		Silent
rs13154347	5	35181833	[A/G]	NM_000949	PRLR		Silent
rs7700286	5	35183752	[T/C]	NM_000949	PRLR		Silent
rs13436213	5	35185826	[T/C]	NM_000949	PRLR		Silent
rs12514742	5	35188476	[T/G]	NM_000949	PRLR		Silent
rs4703508	5	35188802	[T/C]	NM_000949	PRLR		Silent
rs7720754	5	35189215	[A/G]	NM_000949	PRLR		Silent
rs12521272	5	35190327	[A/G]	NM_000949	PRLR		Silent
rs12188786	5	35197382	[T/C]	NM_000949	PRLR		Silent
rs9292573	5	35199433	[A/G]	NM_000949	PRLR		Silent
rs873456	5	35199657	[A/C]	NM_000949	PRLR		Silent
rs4703509	5	35200194	[T/C]	NM_000949	PRLR		Silent
rs9687437	5	35200744	[T/G]	NM_000949	PRLR		Silent
rs11959588	5	35204799	[T/C]	NM_000949	PRLR		Silent
rs4235652	5	35209339	[T/C]	NM_000949	PRLR		Silent
rs4703511	5	35210629	[A/G]	NM_000949	PRLR		Silent
rs1609500	5	35211240	[A/C]	NM_000949	PRLR		Silent
rs7731153	5	35220865	[A/G]	NM_000949	PRLR		Silent
rs6878684	5	35223842	[T/C]	NM_000949	PRLR		Silent
rs13354826	5	35225147	[A/G]	NM_000949	PRLR		Silent
rs7735260	5	35227015	[A/G]	NM_000949	PRLR		Silent
rs9292578	5	35230075	[A/C]	NM_000949	PRLR		Silent
rs9292579	5	35230226	[A/G]	NM_000949	PRLR		Silent
rs11575893	5	71015451	[T/C]	NM_004291	CARTPT		Silent
rs2239670	5	71015503	[A/G]	NM_004291	CARTPT		Silent
rs12517689	5	71016428	[A/C]	NM_004291	CARTPT	EXON	Missense_L113M
rs7716804	5	71016519	[A/G]	NM_004291	CARTPT	EXON	Silent
rs7721799	5	76250378	[A/G]	NM_001882	CRHBP		Silent
rs32897	5	76250972	[T/C]	NM_001882	CRHBP		Silent
rs7718461	5	76258048	[A/G]	NM_001882	CRHBP		Silent
rs10062367	5	76264354	[A/G]	NM_001882	CRHBP		Silent
rs1875999	5	76264982	[T/C]	NM_001882	CRHBP	EXON	Silent
rs1053989	5	76265035	[A/C]	NM_001882	CRHBP	EXON	Silent
rs982714	5	151771103	[T/C]	NM_020167	NMUR2	EXON	Silent
rs982715	5	151771186	[A/C]	NM_020167	NMUR2	EXON	Silent
rs982716	5	151771356	[T/C]	NM_020167	NMUR2	EXON	Silent
rs4958531	5	151771838	[T/C]	NM_020167	NMUR2	EXON	Missense_M388V
rs4958532	5	151771852	[A/G]	NM_020167	NMUR2	EXON	Missense_P383L
rs1895245	5	151772055	[T/G]	NM_020167	NMUR2	EXON	Missense_F315L
rs10055345	5	151775141	[A/G]	NM_020167	NMUR2	EXON	Synonymous_V272V
rs10434724	5	151778214	[T/C]	NM_020167	NMUR2		Silent
rs1800542	6	12292528	[A/G]	NM_001168319,NM_001955	EDN1		Silent,Silent
rs2070699	6	12292772	[T/G]	NM_001168319,NM_001955	EDN1		Silent,Silent
rs1626492	6	12295503	[A/G]	NM_001168319,NM_001955	EDN1		Silent,Silent
rs2071943	6	12295814	[A/G]	NM_001168319,NM_001955	EDN1		Silent,Silent
rs5370	6	12296255	[T/G]	NM_001168319,NM_001955	EDN1	EXON	Missense_K197N,Missense_K198N
rs9296344	6	12297028	[T/C]	NM_001168319,NM_001955	EDN1	EXON	Silent,Silent
rs1205960	6	22288160	[T/C]	NM_000948,NM_001163558	PRL		Silent,Silent
rs849886	6	22291367	[T/C]	NM_000948,NM_001163558	PRL		Silent,Silent
rs7759000	6	22291959	[T/C]	NM_000948,NM_001163558	PRL		Silent,Silent
rs12210179	6	22299046	[T/C]	NM_001163558	PRL		Silent
rs849876	6	22299638	[A/G]	NM_001163558	PRL		Silent
rs3828783	6	33767727	[A/G]	NM_001040109,NM_001184698,NM_002418	MLN		Silent,Silent,Silent
rs2281820	6	33768897	[A/G]	NM_001040109,NM_001184698,NM_002418	MLN	EXON	Missense_V15A,Missense_V15A,Missense_V15A
rs3806109	6	33770370	[T/G]	NM_001040109,NM_001184698,NM_002418	MLN		Silent,Silent,Silent
rs2281818	6	33771779	[T/C]	NM_001040109,NM_001184698,NM_002418	MLN	EXON	Silent,Silent,Silent
rs10456181	6	55040696	[A/G]	NM_001526	HCRTR2		Silent
rs7738215	6	55041811	[T/C]	NM_001526	HCRTR2		Silent
rs6927478	6	55044386	[T/G]	NM_001526	HCRTR2		Silent
rs9370399	6	55045025	[A/C]	NM_001526	HCRTR2		Silent
rs7775745	6	55050507	[A/G]	NM_001526	HCRTR2		Silent
rs4712099	6	55055198	[A/G]	NM_001526	HCRTR2		Silent
rs3122148	6	55065989	[A/G]	NM_001526	HCRTR2		Silent
rs6937878	6	55067627	[A/C]	NM_001526	HCRTR2		Silent
rs3122149	6	55071006	[T/C]	NM_001526	HCRTR2		Silent
rs3134704	6	55072273	[A/G]	NM_001526	HCRTR2		Silent
rs9396060	6	55079046	[A/C]	NM_001526	HCRTR2		Silent
rs3122156	6	55082807	[T/G]	NM_001526	HCRTR2		Silent
rs3122160	6	55084697	[T/G]	NM_001526	HCRTR2		Silent
rs4530845	6	55087410	[T/G]	NM_001526	HCRTR2		Silent
rs9357849	6	55092069	[T/C]	NM_001526	HCRTR2		Silent
rs7771240	6	55093831	[T/C]	NM_001526	HCRTR2		Silent
rs9357851	6	55097163	[T/C]	NM_001526	HCRTR2		Silent
rs3134711	6	55103892	[A/G]	NM_001526	HCRTR2		Silent
rs16869572	6	55105341	[A/G]	NM_001526	HCRTR2		Silent
rs9382471	6	55107267	[T/C]	NM_001526	HCRTR2		Silent
rs9475214	6	55109189	[T/C]	NM_001526	HCRTR2		Silent
rs3122169	6	55113411	[A/C]	NM_001526	HCRTR2		Silent
rs9475219	6	55119930	[T/C]	NM_001526	HCRTR2		Silent
rs2811239	6	55121954	[A/G]	NM_001526	HCRTR2		Silent
rs2653344	6	55133586	[T/C]	NM_001526	HCRTR2		Silent
rs2134294	6	55134247	[T/C]	NM_001526	HCRTR2		Silent
rs12111299	6	55142261	[A/G]	NM_001526	HCRTR2	EXON	Synonymous_T282T
rs2653349	6	55142337	[A/G]	NM_001526	HCRTR2	EXON	Missense_I308V
rs2653350	6	55144102	[A/G]	NM_001526	HCRTR2		Silent
rs7453944	6	142396790	[T/G]	NM_002511	NMBR	EXON	Missense_L390M
rs6902780	6	142398726	[A/G]	NM_002511	NMBR		Silent
rs9496261	6	142405896	[A/G]	NM_002511	NMBR		Silent
rs3799142	6	153072696	[T/C]	NM_194435,NM_003381	VIP		Silent,Silent
rs3823082	6	153074322	[T/C]	NM_194435,NM_003381	VIP		Silent,Silent
rs12201030	6	153076789	[A/G]	NM_194435,NM_003381	VIP		Silent,Silent
rs688136	6	153080061	[T/C]	NM_194435,NM_003381	VIP	EXON	Silent,Silent
rs3798207	6	160394247	[A/G]	NM_000876	IGF2R		Silent
rs9457795	6	160395632	[A/G]	NM_000876	IGF2R		Silent
rs645851	6	160397713	[T/C]	NM_000876	IGF2R		Silent
rs9456490	6	160398330	[T/C]	NM_000876	IGF2R		Silent
rs6917747	6	160402705	[A/G]	NM_000876	IGF2R		Silent
rs3798203	6	160403363	[A/G]	NM_000876	IGF2R		Silent
rs3798201	6	160403788	[T/C]	NM_000876	IGF2R		Silent
rs635551	6	160404832	[T/C]	NM_000876	IGF2R		Silent
rs8191704	6	160412338	[A/G]	NM_000876	IGF2R	EXON	Missense_R91H
rs8191710	6	160412890	[A/G]	NM_000876	IGF2R		Silent
rs6455678	6	160415341	[T/C]	NM_000876	IGF2R		Silent
rs7755435	6	160420506	[T/C]	NM_000876	IGF2R		Silent
rs9295119	6	160422785	[A/G]	NM_000876	IGF2R		Silent
rs3822843	6	160425247	[T/C]	NM_000876,NR_047511,NR_047514	IGF2R	EXON	Silent,Silent,Silent
rs6455679	6	160428858	[A/G]	NM_000876	IGF2R		Silent
rs3734181	6	160429883	[A/G]	NM_000876	IGF2R		Silent
rs1003737	6	160430656	[A/C]	NM_000876	IGF2R		Silent
rs3798189	6	160435569	[T/G]	NM_000876	IGF2R		Silent
rs3798188	6	160435929	[A/G]	NM_000876	IGF2R		Silent
rs9347380	6	160437347	[A/G]	NM_000876	IGF2R		Silent
rs9347381	6	160440172	[A/C]	NM_000876	IGF2R		Silent
rs9456496	6	160443390	[A/G]	NM_000876	IGF2R		Silent
rs9457811	6	160443861	[T/C]	NM_000876	IGF2R		Silent
rs8191746	6	160445698	[T/C]	NM_000876	IGF2R	EXON	Missense_P203L
rs6455680	6	160447988	[A/G]	NM_000876	IGF2R		Silent
rs8191753	6	160448262	[A/G]	NM_000876	IGF2R	EXON	Missense_G231D
rs2297356	6	160448462	[A/G]	NM_000876	IGF2R		Silent
rs4709390	6	160453561	[T/G]	NM_000876	IGF2R		Silent
rs2297357	6	160455254	[A/G]	NM_000876	IGF2R		Silent
rs1867348	6	160456163	[T/C]	NM_000876	IGF2R		Silent
rs3777414	6	160461085	[A/G]	NM_000876	IGF2R		Silent
rs8191772	6	160461334	[A/G]	NM_000876	IGF2R		Silent
rs2297358	6	160461839	[T/C]	NM_000876	IGF2R		Silent
rs435612	6	160463936	[A/G]	NM_000876	IGF2R		Silent
rs8191776	6	160464233	[A/C]	NM_000876	IGF2R	EXON	Missense_K512Q
rs687088	6	160465054	[T/C]	NM_000876	IGF2R		Silent
rs688359	6	160465291	[A/G]	NM_000876	IGF2R		Silent
rs609207	6	160465753	[T/G]	NM_000876	IGF2R		Silent
rs8191794	6	160466103	[A/C]	NM_000876	IGF2R		Silent
rs8191797	6	160466821	[A/G]	NM_000876	IGF2R	EXON	Missense_G604S
rs416572	6	160467890	[T/C]	NM_000876	IGF2R		Silent
rs2282137	6	160468180	[A/G]	NM_000876	IGF2R		Silent
rs998075	6	160468278	[A/G]	NM_000876	IGF2R	EXON	Synonymous_T713T
rs6413491	6	160468309	[A/G]	NM_000876	IGF2R	EXON	Missense_A724T
rs648253	6	160469149	[A/G]	NM_000876	IGF2R		Silent
rs8191809	6	160469542	[A/G]	NM_000876	IGF2R	EXON	Synonymous_A827A
rs1116262	6	160470880	[A/G]	NM_000876	IGF2R		Silent
rs8191819	6	160471556	[A/G]	NM_000876	IGF2R	EXON	Missense_G856S
rs8191820	6	160471576	[T/C]	NM_000876	IGF2R	EXON	Synonymous_S862S
rs8191821	6	160471752	[T/C]	NM_000876	IGF2R		Silent
rs4709393	6	160472032	[T/G]	NM_000876	IGF2R		Silent
rs384167	6	160476267	[A/G]	NM_000876	IGF2R		Silent
rs8191824	6	160477885	[A/G]	NM_000876	IGF2R		Silent
rs4709395	6	160478789	[A/G]	NM_000876	IGF2R		Silent
rs8191829	6	160479478	[A/G]	NM_000876	IGF2R		Silent
rs2274849	6	160479882	[A/G]	NM_000876	IGF2R		Silent
rs8191842	6	160482592	[T/C]	NM_000876	IGF2R	EXON	Missense_T1107M
rs8191843	6	160482642	[A/G]	NM_000876	IGF2R	EXON	Missense_V1124I
rs8191860	6	160485550	[A/G]	NM_000876	IGF2R	EXON	Missense_R1335H
rs920812	6	160490314	[T/C]	NM_000876	IGF2R		Silent
rs3798180	6	160491741	[A/G]	NM_000876	IGF2R		Silent
rs2297360	6	160493117	[T/C]	NM_000876	IGF2R		Silent
rs2230044	6	160493834	[A/G]	NM_000876	IGF2R	EXON	Synonymous_A1536A
rs629849	6	160494409	[A/G]	NM_000876	IGF2R	EXON	Missense_R1619G
rs2282140	6	160494521	[T/C]	NM_000876	IGF2R		Silent
rs8191890	6	160495055	[A/C]	NM_000876	IGF2R		Silent
rs3777406	6	160496055	[A/G]	NM_000876	IGF2R		Silent
rs9365128	6	160496432	[T/C]	NM_000876	IGF2R		Silent
rs2297361	6	160496817	[T/C]	NM_000876	IGF2R		Silent
rs4709396	6	160497890	[T/C]	NM_000876	IGF2R		Silent
rs8191898	6	160498965	[T/C]	NM_000876	IGF2R		Silent
rs8191904	6	160500628	[A/G]	NM_000876	IGF2R	EXON	Missense_R1832H
rs8191905	6	160500712	[A/G]	NM_000876	IGF2R	EXON	Missense_G1860D
rs8191908	6	160501198	[A/G]	NM_000876	IGF2R	EXON	Missense_I1908M
rs9457827	6	160503656	[T/C]	NM_000876	IGF2R		Silent
rs1805075	6	160505207	[A/G]	NM_000876	IGF2R	EXON	Missense_N2020S
rs13220323	6	160506755	[T/C]	NM_000876	IGF2R		Silent
rs3798176	6	160508172	[T/C]	NM_000876	IGF2R		Silent
rs1130861	6	160511354	[A/G]	NM_000876	IGF2R		Silent
rs3777401	6	160512748	[A/G]	NM_000876	IGF2R		Silent
rs1888727	6	160514541	[T/C]	NM_000876,NR_003288	IGF2R	EXON	Silent,Silent
rs16900989	6	160516757	[A/C]	NM_000876,NR_003288	IGF2R	EXON	Silent,Silent
rs1803989	6	160517481	[T/C]	NM_000876	IGF2R	EXON	Synonymous_L2222L
rs600324	6	160519276	[T/C]	NM_000876	IGF2R		Silent
rs9456503	6	160522336	[T/C]	NM_000876	IGF2R		Silent
rs2297367	6	160523709	[T/C]	NM_000876	IGF2R		Silent
rs8191955	6	160526016	[T/C]	NM_000876	IGF2R	EXON	Missense_A2459V
rs1050015	6	160527180	[A/C]	NM_000876	IGF2R	EXON	Silent
rs4141173	7	8477442	[T/C]	NM_152745	NXPH1		Silent
rs7806226	7	8484510	[A/C]	NM_152745	NXPH1		Silent
rs7805772	7	8484908	[A/G]	NM_152745	NXPH1		Silent
rs17148821	7	8485887	[A/G]	NM_152745	NXPH1		Silent
rs10270530	7	8488691	[T/C]	NM_152745	NXPH1		Silent
rs6945018	7	8489911	[A/G]	NM_152745	NXPH1		Silent
rs17148947	7	8491534	[T/G]	NM_152745	NXPH1		Silent
rs2040891	7	8503543	[T/C]	NM_152745	NXPH1		Silent
rs7796918	7	8505405	[A/G]	NM_152745	NXPH1		Silent
rs10277203	7	8506059	[T/G]	NM_152745	NXPH1		Silent
rs10282272	7	8508026	[A/G]	NM_152745	NXPH1		Silent
rs10247842	7	8522345	[A/C]	NM_152745	NXPH1		Silent
rs10243563	7	8527231	[A/C]	NM_152745	NXPH1		Silent
rs10486228	7	8528063	[T/C]	NM_152745	NXPH1		Silent
rs6959225	7	8532504	[A/C]	NM_152745	NXPH1		Silent
rs6977578	7	8532519	[T/C]	NM_152745	NXPH1		Silent
rs10486231	7	8532733	[T/G]	NM_152745	NXPH1		Silent
rs6978212	7	8532844	[T/C]	NM_152745	NXPH1		Silent
rs4475381	7	8533591	[A/G]	NM_152745	NXPH1		Silent
rs1859512	7	8535486	[T/C]	NM_152745	NXPH1		Silent
rs4725098	7	8539146	[A/C]	NM_152745	NXPH1		Silent
rs757704	7	8540236	[A/G]	NM_152745	NXPH1		Silent
rs757705	7	8540295	[A/G]	NM_152745	NXPH1		Silent
rs4141172	7	8540931	[T/C]	NM_152745	NXPH1		Silent
rs17149860	7	8542553	[T/G]	NM_152745	NXPH1		Silent
rs12534716	7	8543538	[A/C]	NM_152745	NXPH1		Silent
rs10233230	7	8544878	[T/C]	NM_152745	NXPH1		Silent
rs2189903	7	8546068	[A/C]	NM_152745	NXPH1		Silent
rs17150003	7	8547007	[A/G]	NM_152745	NXPH1		Silent
rs4725100	7	8548572	[T/G]	NM_152745	NXPH1		Silent
rs7801099	7	8549058	[A/G]	NM_152745	NXPH1		Silent
rs6978582	7	8550648	[A/G]	NM_152745	NXPH1		Silent
rs2349485	7	8550956	[T/G]	NM_152745	NXPH1		Silent
rs1013868	7	8551289	[T/C]	NM_152745	NXPH1		Silent
rs13438215	7	8556069	[A/C]	NM_152745	NXPH1		Silent
rs2057750	7	8560202	[T/C]	NM_152745	NXPH1		Silent
rs10255873	7	8560291	[T/C]	NM_152745	NXPH1		Silent
rs4472426	7	8560567	[A/C]	NM_152745	NXPH1		Silent
rs4640975	7	8560944	[A/G]	NM_152745	NXPH1		Silent
rs2040765	7	8561945	[T/C]	NM_152745	NXPH1		Silent
rs2040766	7	8561960	[A/G]	NM_152745	NXPH1		Silent
rs17150410	7	8562722	[A/G]	NM_152745	NXPH1		Silent
rs17150569	7	8567347	[T/C]	NM_152745	NXPH1		Silent
rs11764549	7	8571615	[T/C]	NM_152745	NXPH1		Silent
rs17150705	7	8573545	[T/C]	NM_152745	NXPH1		Silent
rs17150761	7	8575468	[T/G]	NM_152745	NXPH1		Silent
rs10237485	7	8575994	[T/C]	NM_152745	NXPH1		Silent
rs7809396	7	8576305	[T/C]	NM_152745	NXPH1		Silent
rs6955389	7	8579216	[T/C]	NM_152745	NXPH1		Silent
rs12056057	7	8580046	[A/G]	NM_152745	NXPH1		Silent
rs7799856	7	8582096	[A/C]	NM_152745	NXPH1		Silent
rs10486239	7	8584243	[A/G]	NM_152745	NXPH1		Silent
rs4720785	7	8584590	[T/G]	NM_152745	NXPH1		Silent
rs1859274	7	8585496	[A/C]	NM_152745	NXPH1		Silent
rs6969718	7	8587179	[T/G]	NM_152745	NXPH1		Silent
rs7812117	7	8588980	[T/G]	NM_152745	NXPH1		Silent
rs2189461	7	8594363	[T/C]	NM_152745	NXPH1		Silent
rs6963644	7	8595389	[A/G]	NM_152745	NXPH1		Silent
rs6952939	7	8597116	[A/C]	NM_152745	NXPH1		Silent
rs6956624	7	8604037	[T/G]	NM_152745	NXPH1		Silent
rs10227474	7	8606260	[T/G]	NM_152745	NXPH1		Silent
rs10232535	7	8615445	[A/G]	NM_152745	NXPH1		Silent
rs6970999	7	8623087	[A/G]	NM_152745	NXPH1		Silent
rs10249831	7	8628692	[T/C]	NM_152745	NXPH1		Silent
rs4141310	7	8629068	[A/G]	NM_152745	NXPH1		Silent
rs10226547	7	8633143	[T/C]	NM_152745	NXPH1		Silent
rs2189463	7	8633637	[T/C]	NM_152745	NXPH1		Silent
rs4538793	7	8635885	[A/G]	NM_152745	NXPH1		Silent
rs10231458	7	8637302	[A/G]	NM_152745	NXPH1		Silent
rs10265132	7	8637693	[T/C]	NM_152745	NXPH1		Silent
rs6974213	7	8638143	[A/G]	NM_152745	NXPH1		Silent
rs10232665	7	8639507	[T/C]	NM_152745	NXPH1		Silent
rs10278529	7	8641237	[T/C]	NM_152745	NXPH1		Silent
rs10251121	7	8641365	[A/G]	NM_152745	NXPH1		Silent
rs10245124	7	8642354	[T/C]	NM_152745	NXPH1		Silent
rs4492284	7	8667171	[A/G]	NM_152745	NXPH1		Silent
rs6972698	7	8667396	[T/G]	NM_152745	NXPH1		Silent
rs6945631	7	8673137	[A/C]	NM_152745	NXPH1		Silent
rs10231165	7	8673637	[T/C]	NM_152745	NXPH1		Silent
rs10276202	7	8675522	[T/C]	NM_152745	NXPH1		Silent
rs7802092	7	8697034	[A/C]	NM_152745	NXPH1		Silent
rs10952119	7	8698007	[A/G]	NM_152745	NXPH1		Silent
rs10277946	7	8700995	[T/C]	NM_152745	NXPH1		Silent
rs11769942	7	8720903	[T/C]	NM_152745	NXPH1		Silent
rs11984180	7	8721230	[A/G]	NM_152745	NXPH1		Silent
rs2057789	7	8721760	[A/G]	NM_152745	NXPH1		Silent
rs12702765	7	8721852	[A/G]	NM_152745	NXPH1		Silent
rs1013812	7	8722688	[A/G]	NM_152745	NXPH1		Silent
rs2189629	7	8729005	[T/C]	NM_152745	NXPH1		Silent
rs2189630	7	8729206	[T/G]	NM_152745	NXPH1		Silent
rs12702766	7	8730421	[T/C]	NM_152745	NXPH1		Silent
rs12702767	7	8732406	[T/C]	NM_152745	NXPH1		Silent
rs17153994	7	8732867	[T/C]	NM_152745	NXPH1		Silent
rs7780955	7	8736171	[T/C]	NM_152745	NXPH1		Silent
rs2189631	7	8736299	[T/C]	NM_152745	NXPH1		Silent
rs12536578	7	8737023	[T/G]	NM_152745	NXPH1		Silent
rs7782383	7	8737318	[A/G]	NM_152745	NXPH1		Silent
rs7786015	7	8737398	[A/G]	NM_152745	NXPH1		Silent
rs11536481	7	8739365	[T/C]	NM_152745	NXPH1		Silent
rs4725120	7	8739545	[A/G]	NM_152745	NXPH1		Silent
rs7782816	7	8740362	[T/C]	NM_152745	NXPH1		Silent
rs1981558	7	8743930	[A/G]	NM_152745	NXPH1		Silent
rs1017002	7	8751432	[T/C]	NM_152745	NXPH1		Silent
rs10486250	7	8751677	[A/G]	NM_152745	NXPH1		Silent
rs1017003	7	8751843	[A/G]	NM_152745	NXPH1		Silent
rs1017005	7	8755731	[T/C]	NM_152745	NXPH1		Silent
rs4141002	7	8757367	[T/C]	NM_152745	NXPH1		Silent
rs17154637	7	8764246	[A/G]	NM_152745	NXPH1		Silent
rs12533185	7	8764365	[T/C]	NM_152745	NXPH1		Silent
rs7779855	7	8765540	[T/C]	NM_152745	NXPH1		Silent
rs12234501	7	8772150	[T/C]	NM_152745	NXPH1		Silent
rs6463839	7	8780037	[T/C]	NM_152745	NXPH1		Silent
rs1557876	7	8784440	[T/G]	NM_152745	NXPH1		Silent
rs17334835	7	8785903	[T/C]	NM_152745	NXPH1		Silent
rs17154753	7	8785927	[A/G]	NM_152745	NXPH1		Silent
rs886505	7	8786057	[A/G]	NM_152745	NXPH1		Silent
rs10240887	7	8790170	[T/C]	NM_152745	NXPH1		Silent
rs17154768	7	8790445	[A/G]	NM_152745	NXPH1		Silent
rs10225984	7	8790549	[T/C]	NM_152745	NXPH1		Silent
rs16141	7	24324759	[T/G]	NM_000905	NPY		Silent
rs16139	7	24324879	[T/C]	NM_000905	NPY	EXON	Missense_L7P
rs3779477	7	24327526	[A/G]	NM_000905	NPY		Silent
rs16131	7	24329837	[T/C]	NM_000905	NPY		Silent
rs16129	7	24330765	[A/C]	NM_000905	NPY		Silent
rs5576	7	24331351	[A/G]	NM_000905	NPY	EXON	Silent
rs13244264	7	30691839	[A/G]	NM_001202482,NM_001202481,NM_001202483,NM_001202475,NM_001883	CRHR2	EXON	Silent,Silent,Silent,Silent,Silent
rs3735430	7	30691986	[T/C]	NM_001202482,NM_001202481,NM_001202483,NM_001202475,NM_001883	CRHR2	EXON	Silent,Silent,Silent,Silent,Silent
rs3779250	7	30694260	[T/C]	NM_001202482,NM_001202481,NM_001202483,NM_001202475,NM_001883	CRHR2		Silent,Silent,Silent,Silent,Silent
rs12701020	7	30694961	[T/C]	NM_001202482,NM_001202481,NM_001202483,NM_001202475,NM_001883	CRHR2		Silent,Silent,Silent,Silent,Silent
rs2267710	7	30696190	[T/C]	NM_001202482,NM_001202481,NM_001202483,NM_001202475,NM_001883	CRHR2		Silent,Silent,Silent,Silent,Silent
rs2240404	7	30707302	[A/G]	NM_001202482,NM_001202481,NM_001202483,NM_001202475,NM_001883	CRHR2		Silent,Silent,Silent,Silent,Silent
rs2190242	7	30709475	[A/C]	NM_001202482,NM_001202481,NM_001202483,NM_001202475,NM_001883	CRHR2		Silent,Silent,Silent,Silent,Silent
rs2284216	7	30711961	[T/G]	NM_001202482,NM_001202481,NM_001202483,NM_001202475,NM_001883	CRHR2		Silent,Silent,Silent,Silent,Silent
rs2284218	7	30714333	[T/C]	NM_001202482,NM_001202481,NM_001202483,NM_001202475,NM_001883	CRHR2		Silent,Silent,Silent,Silent,Silent
rs2014663	7	30715573	[T/C]	NM_001202482,NM_001202481,NM_001202483,NM_001202475,NM_001883	CRHR2		Silent,Silent,Silent,Silent,Silent
rs2267716	7	30716643	[T/C]	NM_001202482,NM_001202481,NM_001202483,NM_001202475,NM_001883	CRHR2		Silent,Silent,Silent,Silent,Silent
rs2267717	7	30717043	[A/G]	NM_001202482,NM_001202481,NM_001202483,NM_001202475,NM_001883	CRHR2		Silent,Silent,Silent,Silent,Silent
rs4723002	7	30725701	[A/G]	NM_001202481,NM_001202475	CRHR2		Silent,Silent
rs10271509	7	30731969	[T/C]	NM_001202481,NM_001202475	CRHR2		Silent,Silent
rs255108	7	30733255	[T/C]	NM_001202481,NM_001202475	CRHR2		Silent,Silent
rs255110	7	30734831	[T/C]	NM_001202481,NM_001202475	CRHR2		Silent,Silent
rs255112	7	30737133	[A/G]	NM_001202481,NM_001202475	CRHR2		Silent,Silent
rs2302021	7	31003639	[T/C]	NM_000823	GHRHR	EXON	Silent
rs4988494	7	31003819	[T/C]	NM_000823	GHRHR		Silent
rs2267723	7	31006942	[A/G]	NM_000823	GHRHR		Silent
rs10227405	7	31008004	[T/C]	NM_000823	GHRHR		Silent
rs4988496	7	31008686	[A/G]	NM_000823	GHRHR	EXON	Missense_A57T
rs4988498	7	31009576	[T/G]	NM_000823	GHRHR	EXON	Missense_E121D
rs10278927	7	31009960	[T/C]	NM_000823	GHRHR		Silent
rs740336	7	31011677	[T/C]	NM_000823	GHRHR	EXON	Synonymous_H188H
rs2074781	7	31015530	[A/G]	NM_000823	GHRHR		Silent
rs2741	7	31015565	[T/G]	NM_000823	GHRHR		Silent
rs11761979	7	31018138	[A/C]	NM_000823	GHRHR		Silent
rs741051	7	31093792	[T/C]	NM_001199637,NM_001199635,NM_001199636,NM_001118	ADCYAP1R1		Silent,Silent,Silent,Silent
rs10241138	7	31096363	[T/C]	NM_001199637,NM_001199635,NM_001199636,NM_001118	ADCYAP1R1		Silent,Silent,Silent,Silent
rs10268647	7	31114877	[A/G]	NM_001199637,NM_001199635,NM_001199636,NM_001118	ADCYAP1R1		Silent,Silent,Silent,Silent
rs887703	7	31115225	[A/G]	NM_001199637,NM_001199635,NM_001199636,NM_001118	ADCYAP1R1		Silent,Silent,Silent,Silent
rs12668955	7	31116168	[A/G]	NM_001199637,NM_001199635,NM_001199636,NM_001118	ADCYAP1R1		Silent,Silent,Silent,Silent
rs2267727	7	31116266	[A/G]	NM_001199637,NM_001199635,NM_001199636,NM_001118	ADCYAP1R1		Silent,Silent,Silent,Silent
rs7804958	7	31118186	[A/G]	NM_001199637,NM_001199635,NM_001199636,NM_001118	ADCYAP1R1		Silent,Silent,Silent,Silent
rs1541516	7	31122542	[A/G]	NM_001199637,NM_001199635,NM_001199636,NM_001118	ADCYAP1R1		Silent,Silent,Silent,Silent
rs2267730	7	31122630	[T/C]	NM_001199637,NM_001199635,NM_001199636,NM_001118	ADCYAP1R1		Silent,Silent,Silent,Silent
rs11979764	7	31131353	[A/C]	NM_001199637,NM_001199635,NM_001199636,NM_001118	ADCYAP1R1		Silent,Silent,Silent,Silent
rs2267732	7	31134317	[A/C]	NM_001199637,NM_001199635,NM_001199636,NM_001118	ADCYAP1R1		Silent,Silent,Silent,Silent
rs2267733	7	31134809	[T/C]	NM_001199637,NM_001199635,NM_001199636,NM_001118	ADCYAP1R1		Silent,Silent,Silent,Silent
rs2267737	7	31136610	[A/C]	NM_001199637,NM_001199635,NM_001199636,NM_001118	ADCYAP1R1		Silent,Silent,Silent,Silent
rs2267738	7	31136824	[A/G]	NM_001199637,NM_001199635,NM_001199636,NM_001118	ADCYAP1R1		Silent,Silent,Silent,Silent
rs2267740	7	31137003	[T/C]	NM_001199637,NM_001199635,NM_001199636,NM_001118	ADCYAP1R1		Silent,Silent,Silent,Silent
rs2299908	7	31138096	[A/G]	NM_001199637,NM_001199635,NM_001199636,NM_001118	ADCYAP1R1		Silent,Silent,Silent,Silent
rs2041568	7	31141418	[T/C]	NM_001199637,NM_001199635,NM_001199636,NM_001118	ADCYAP1R1		Silent,Silent,Silent,Silent
rs7457988	7	31141534	[A/C]	NM_001199637,NM_001199635,NM_001199636,NM_001118	ADCYAP1R1		Silent,Silent,Silent,Silent
rs4403321	7	31147761	[T/C]	NM_001199637,NM_001199635,NM_001199636,NM_001118	ADCYAP1R1	EXON	Silent,Silent,Silent,Silent
rs4503014	7	31149140	[A/G]	NM_001199637,NM_001199635,NM_001199636,NM_001118	ADCYAP1R1	EXON	Silent,Silent,Silent,Silent
rs7793414	7	31149283	[T/G]	NM_001199637,NM_001199635,NM_001199636,NM_001118	ADCYAP1R1	EXON	Silent,Silent,Silent,Silent
rs2530547	7	34697922	[T/C]	NR_033665,NR_033664,NM_207172,NM_207173	NPSR1	EXON	Silent,Silent,Silent,Silent
rs887020	7	34697982	[A/G]	NR_033665,NR_033664,NM_207172,NM_207173	NPSR1	EXON	Silent,Silent,Silent,Silent
rs2530548	7	34698210	[A/G]	NR_033665,NR_033664,NM_207172,NM_207173	NPSR1		Silent,Silent,Silent,Silent
rs2530551	7	34698321	[A/G]	NR_033665,NR_033664,NM_207172,NM_207173	NPSR1		Silent,Silent,Silent,Silent
rs2530552	7	34698376	[A/G]	NR_033665,NR_033664,NM_207172,NM_207173	NPSR1		Silent,Silent,Silent,Silent
rs13235228	7	34699259	[T/C]	NR_033665,NR_033664,NM_207172,NM_207173	NPSR1		Silent,Silent,Silent,Silent
rs11761197	7	34700389	[A/G]	NR_033665,NR_033664,NM_207172,NM_207173	NPSR1		Silent,Silent,Silent,Silent
rs35942430	7	34700774	[T/G]	NR_033665,NR_033664,NM_207172,NM_207173	NPSR1		Silent,Silent,Silent,Silent
rs17169954	7	34701492	[A/C]	NR_033665,NR_033664,NM_207172,NM_207173	NPSR1		Silent,Silent,Silent,Silent
rs411323	7	34701708	[T/C]	NR_033665,NR_033664,NM_207172,NM_207173	NPSR1		Silent,Silent,Silent,Silent
rs2530561	7	34702456	[T/C]	NR_033665,NR_033664,NM_207172,NM_207173	NPSR1		Silent,Silent,Silent,Silent
rs12673132	7	34703524	[A/G]	NR_033665,NR_033664,NM_207172,NM_207173	NPSR1		Silent,Silent,Silent,Silent
rs34548429	7	34712759	[T/C]	NR_033665,NR_033664,NM_207172,NM_207173	NPSR1		Silent,Silent,Silent,Silent
rs1458534	7	34713727	[T/C]	NR_033665,NR_033664,NM_207172,NM_207173	NPSR1		Silent,Silent,Silent,Silent
rs1379923	7	34717238	[A/G]	NR_033665,NR_033664,NM_207172,NM_207173	NPSR1		Silent,Silent,Silent,Silent
rs2531840	7	34718523	[A/G]	NR_033665,NR_033664,NM_207172,NM_207173	NPSR1		Silent,Silent,Silent,Silent
rs2531841	7	34719549	[T/C]	NR_033665,NR_033664,NM_207172,NM_207173	NPSR1		Silent,Silent,Silent,Silent
rs323928	7	34734251	[T/C]	NR_033665,NR_033664,NM_207172,NM_207173	NPSR1		Silent,Silent,Silent,Silent
rs765023	7	34742051	[A/G]	NR_033665,NR_033664,NM_207172,NM_207173	NPSR1		Silent,Silent,Silent,Silent
rs323920	7	34747017	[T/C]	NR_033665,NR_033664,NM_207172,NM_207173	NPSR1		Silent,Silent,Silent,Silent
rs34545424	7	34750704	[T/C]	NR_033665,NR_033664,NM_207172,NM_207173	NPSR1		Silent,Silent,Silent,Silent
rs988367	7	34753046	[T/C]	NR_033665,NR_033664,NM_207172,NM_207173	NPSR1		Silent,Silent,Silent,Silent
rs1419792	7	34755872	[A/G]	NR_033665,NR_033664,NM_207172,NM_207173	NPSR1		Silent,Silent,Silent,Silent
rs17197848	7	34758676	[T/C]	NR_033665,NR_033664,NM_207172,NM_207173,NR_015356	NPSR1	EXON	Silent,Silent,Silent,Silent,Silent
rs324372	7	34759104	[A/G]	NR_033665,NR_033664,NM_207172,NM_207173,NR_015356	NPSR1	EXON	Silent,Silent,Silent,Silent,Silent
rs6961859	7	34760208	[T/C]	NR_033665,NR_033664,NM_207172,NM_207173,NR_015356	NPSR1		Silent,Silent,Silent,Silent,Silent
rs34777581	7	34762174	[A/G]	NR_033665,NR_033664,NM_207172,NM_207173,NR_015356	NPSR1		Silent,Silent,Silent,Silent,Silent
rs33956262	7	34769818	[A/G]	NR_033665,NR_033664,NM_207172,NM_207173,NR_015356	NPSR1		Silent,Silent,Silent,Silent,Silent
rs324383	7	34770495	[A/G]	NR_033665,NR_033664,NM_207172,NM_207173,NR_015356	NPSR1		Silent,Silent,Silent,Silent,Silent
rs11982905	7	34775457	[A/G]	NR_033665,NR_033664,NM_207172,NM_207173,NR_015356	NPSR1		Silent,Silent,Silent,Silent,Silent
rs324389	7	34777714	[T/C]	NR_033665,NR_033664,NM_207172,NM_207173,NR_015356	NPSR1		Silent,Silent,Silent,Silent,Silent
rs324400	7	34783897	[A/G]	NR_033665,NR_033664,NM_207172,NM_207173,NR_015356	NPSR1		Silent,Silent,Silent,Silent,Silent
rs10270663	7	34786398	[T/G]	NR_033665,NR_033664,NM_207172,NM_207173,NR_015356	NPSR1		Silent,Silent,Silent,Silent,Silent
rs324396	7	34790123	[T/C]	NR_033665,NR_033664,NM_207172,NM_207173,NR_015356	NPSR1		Silent,Silent,Silent,Silent,Silent
rs17777754	7	34790349	[A/G]	NR_033665,NR_033664,NM_207172,NM_207173,NR_015356	NPSR1		Silent,Silent,Silent,Silent,Silent
rs35716404	7	34790597	[A/G]	NR_033665,NR_033664,NM_207172,NM_207173,NR_015356	NPSR1		Silent,Silent,Silent,Silent,Silent
rs35521630	7	34791079	[A/G]	NR_033665,NR_033664,NM_207172,NM_207173,NR_015356	NPSR1		Silent,Silent,Silent,Silent,Silent
rs33913770	7	34791201	[A/G]	NR_033665,NR_033664,NM_207172,NM_207173,NR_015356	NPSR1		Silent,Silent,Silent,Silent,Silent
rs10243634	7	34792221	[A/G]	NR_033665,NR_033664,NM_207172,NM_207173,NR_015356	NPSR1		Silent,Silent,Silent,Silent,Silent
rs10486656	7	34800760	[T/C]	NM_207172,NM_207173,NR_015356	NPSR1		Silent,Silent,Silent
rs35480272	7	34801810	[A/C]	NM_207172,NM_207173,NR_015356	NPSR1		Silent,Silent,Silent
rs324960	7	34802391	[T/C]	NM_207172,NM_207173,NR_015356	NPSR1		Silent,Silent,Silent
rs10267134	7	34803103	[A/G]	NM_207172,NM_207173,NR_015356	NPSR1		Silent,Silent,Silent
rs35903633	7	34809784	[T/C]	NM_207172,NM_207173,NR_015356	NPSR1		Silent,Silent,Silent
rs1419779	7	34813308	[A/G]	NM_207172,NM_207173,NR_015356	NPSR1		Silent,Silent,Silent
rs324980	7	34817777	[A/G]	NM_207172,NM_207173,NR_015356	NPSR1		Silent,Silent,Silent
rs324981	7	34818113	[A/T]	NM_207172,NM_207173,NR_015356	NPSR1	EXON	Missense_N107I,Missense_N107I,Silent
rs35436513	7	34818158	[A/G]	NM_207172,NM_207173,NR_015356	NPSR1	EXON	Missense_R122Q,Missense_R122Q,Silent
rs324986	7	34820597	[A/C]	NM_207172,NM_207173,NR_015356	NPSR1		Silent,Silent,Silent
rs325477	7	34827947	[A/G]	NM_207172,NM_207173,NR_015356	NPSR1		Silent,Silent,Silent
rs325454	7	34834026	[A/C]	NM_207172,NM_207173,NR_015356	NPSR1		Silent,Silent,Silent
rs17789420	7	34852665	[A/G]	NM_207172,NM_207173,NR_015356	NPSR1		Silent,Silent,Silent
rs6977729	7	34859868	[A/G]	NM_207172,NM_207173,NR_015356	NPSR1		Silent,Silent,Silent
rs34705969	7	34867124	[T/G]	NM_207172,NM_207173,NR_015356	NPSR1	EXON	Missense_C197F,Missense_C197F,Silent
rs35537374	7	34867169	[T/C]	NM_207172,NM_207173,NR_015356	NPSR1	EXON	Missense_T212I,Missense_T212I,Silent
rs17170011	7	34867182	[T/C]	NM_207172,NM_207173,NR_015356	NPSR1	EXON	Synonymous_F216F,Synonymous_F216F,Silent
rs1419868	7	34867557	[T/C]	NM_207172,NM_207173,NR_015356	NPSR1		Silent,Silent,Silent
rs35291278	7	34867644	[A/G]	NM_207172,NM_207173,NR_015356	NPSR1		Silent,Silent,Silent
rs17170012	7	34867912	[A/G]	NM_207172,NM_207173,NR_015356	NPSR1		Silent,Silent,Silent
rs17789834	7	34871328	[A/G]	NM_207172,NM_207173,NR_015356	NPSR1		Silent,Silent,Silent
rs17170015	7	34872332	[A/G]	NM_207172,NM_207173,NR_015356	NPSR1		Silent,Silent,Silent
rs1860369	7	34873320	[T/C]	NM_207172,NM_207173,NR_015356	NPSR1		Silent,Silent,Silent
rs36022230	7	34873331	[A/G]	NM_207172,NM_207173,NR_015356	NPSR1		Silent,Silent,Silent
rs6947841	7	34873745	[T/C]	NM_207172,NM_207173,NR_015356	NPSR1		Silent,Silent,Silent
rs33911118	7	34873776	[A/G]	NM_207172,NM_207173,NR_015356	NPSR1	EXON	Silent,Silent,Silent
rs10255999	7	34873788	[T/C]	NM_207172,NM_207173,NR_015356	NPSR1	EXON	Silent,Silent,Silent
rs727162	7	34874038	[G/C]	NM_207172,NM_207173	NPSR1	EXON	Missense_S241R,Missense_S241R
rs10249085	7	34876014	[T/C]	NM_207172,NM_207173	NPSR1		Silent,Silent
rs10246825	7	34877034	[T/C]	NM_207172,NM_207173	NPSR1		Silent,Silent
rs17200455	7	34877996	[A/G]	NM_207172,NM_207173	NPSR1		Silent,Silent
rs740717	7	34879310	[T/C]	NM_207172,NM_207173	NPSR1		Silent,Silent
rs11771697	7	34880222	[A/C]	NM_207172,NM_207173	NPSR1		Silent,Silent
rs34210651	7	34885019	[C/G]	NM_207172,NM_207173	NPSR1		Silent,Silent
rs13231258	7	34885132	[T/C]	NM_207172,NM_207173	NPSR1		Silent,Silent
rs10267935	7	34885503	[A/C]	NM_207172,NM_207173	NPSR1		Silent,Silent
rs12154548	7	34886141	[A/G]	NM_207172,NM_207173	NPSR1		Silent,Silent
rs35646429	7	34886234	[A/G]	NM_207172,NM_207173	NPSR1		Silent,Silent
rs36025645	7	34886374	[A/C]	NM_207172,NM_207173	NPSR1		Silent,Silent
rs10250709	7	34886825	[A/G]	NM_207172,NM_207173	NPSR1		Silent,Silent
rs35993604	7	34887018	[A/G]	NM_207172,NM_207173	NPSR1		Silent,Silent
rs13245730	7	34887170	[A/G]	NM_207172,NM_207173	NPSR1		Silent,Silent
rs13246028	7	34887178	[T/G]	NM_207172,NM_207173	NPSR1		Silent,Silent
rs35454659	7	34887622	[T/G]	NM_207172,NM_207173	NPSR1		Silent,Silent
rs35640450	7	34888545	[A/G]	NM_207172,NM_207173	NPSR1		Silent,Silent
rs17170024	7	34888557	[A/G]	NM_207172,NM_207173	NPSR1		Silent,Silent
rs6972158	7	34889182	[A/G]	NM_207172,NM_207173	NPSR1	EXON	Missense_Q344R,Silent
rs10275028	7	34889222	[T/C]	NM_207172,NM_207173	NPSR1	EXON	Synonymous_T357T,Silent
rs34418937	7	34889351	[T/C]	NM_207172,NM_207173	NPSR1	EXON	Silent,Silent
rs6958905	7	34889552	[T/C]	NM_207172,NM_207173	NPSR1	EXON	Silent,Silent
rs9655359	7	34889675	[T/C]	NM_207173	NPSR1		Silent
rs17170029	7	34890706	[T/C]	NM_207173	NPSR1		Silent
rs35151192	7	34890988	[A/G]	NM_207173	NPSR1		Silent
rs34837607	7	34891337	[T/C]	NM_207173	NPSR1		Silent
rs10235648	7	34899235	[T/C]	NM_207173	NPSR1		Silent
rs10238983	7	34899573	[T/C]	NM_207173	NPSR1		Silent
rs11979570	7	34901966	[A/C]	NM_207173	NPSR1		Silent
rs1833090	7	34907786	[A/C]	NM_207173	NPSR1		Silent
rs2072100	7	97361784	[T/C]	NM_003182,NM_013998,NM_013997,NM_013996	TAC1		Silent,Silent,Silent,Silent
rs3779470	7	97365931	[A/G]	NM_003182,NM_013998,NM_013997,NM_013996	TAC1		Silent,Silent,Silent,Silent
rs7795107	7	97366145	[T/G]	NM_003182,NM_013998,NM_013997,NM_013996	TAC1		Silent,Silent,Silent,Silent
rs11974592	7	97367227	[A/G]	NM_003182,NM_013998,NM_013997,NM_013996	TAC1		Silent,Silent,Silent,Silent
rs12532490	7	97369391	[T/C]	NM_003182,NM_013998,NM_013997,NM_013996	TAC1	EXON	Silent,Silent,Silent,Silent
rs12534885	7	97369496	[A/G]	NM_003182,NM_013998,NM_013997,NM_013996	TAC1	EXON	Silent,Silent,Silent,Silent
rs2167270	7	127881349	[A/G]	NM_000230	LEP	EXON	Silent
rs2278815	7	127881851	[A/G]	NM_000230	LEP		Silent
rs4731427	7	127884389	[T/C]	NM_000230	LEP		Silent
rs12706832	7	127887139	[A/G]	NM_000230	LEP		Silent
rs28954095	7	127887662	[T/C]	NM_000230	LEP		Silent
rs11763517	7	127890062	[T/C]	NM_000230	LEP		Silent
rs7795794	7	127890151	[A/G]	NM_000230	LEP		Silent
rs7796202	7	127890216	[A/G]	NM_000230	LEP		Silent
rs28954098	7	127890613	[A/C]	NM_000230	LEP		Silent
rs11760956	7	127891087	[A/G]	NM_000230	LEP		Silent
rs17151919	7	127894592	[A/G]	NM_000230	LEP	EXON	Missense_V94M
rs28954116	7	127895045	[C/G]	NM_000230	LEP	EXON	Silent
rs28954118	7	127895182	[A/T]	NM_000230	LEP	EXON	Silent
rs17151922	7	127895216	[T/G]	NM_000230	LEP	EXON	Silent
rs28959469	7	127896344	[G/C]	NM_000230	LEP	EXON	Silent
rs28959471	7	127896831	[A/C]	NM_000230	LEP	EXON	Silent
rs28959473	7	127897057	[C/G]	NM_000230	LEP	EXON	Silent
rs28959474	7	127897226	[A/G]	NM_000230	LEP	EXON	Silent
rs885863	7	158820969	[T/C]	NM_003382	VIPR2	EXON	Silent
rs1062610	7	158821175	[T/C]	NM_003382	VIPR2	EXON	Silent
rs885861	7	158821547	[A/G]	NM_003382	VIPR2	EXON	Silent
rs2730220	7	158822058	[T/C]	NM_003382	VIPR2	EXON	Silent
rs2071624	7	158827326	[A/G]	NM_003382	VIPR2	EXON	Synonymous_N275N
rs1017033	7	158827401	[A/G]	NM_003382	VIPR2		Silent
rs6949195	7	158828069	[T/G]	NM_003382	VIPR2		Silent
rs2730223	7	158829285	[T/C]	NM_003382	VIPR2		Silent
rs2540353	7	158835631	[A/G]	NM_003382	VIPR2		Silent
rs2730265	7	158845384	[T/C]	NM_003382	VIPR2		Silent
rs16868144	7	158846831	[T/C]	NM_003382	VIPR2		Silent
rs2730260	7	158846929	[T/G]	NM_003382	VIPR2		Silent
rs3793217	7	158848821	[A/G]	NM_003382	VIPR2		Silent
rs3793223	7	158863574	[A/C]	NM_003382	VIPR2		Silent
rs2540352	7	158863758	[T/C]	NM_003382	VIPR2		Silent
rs11981697	7	158863887	[T/C]	NM_003382	VIPR2		Silent
rs12668638	7	158871812	[T/C]	NM_003382	VIPR2		Silent
rs17837871	7	158875394	[T/C]	NM_003382	VIPR2		Silent
rs1558638	7	158878791	[T/C]	NM_003382	VIPR2		Silent
rs3750071	7	158902567	[A/G]	NM_003382	VIPR2	EXON	Synonymous_A65A
rs3750072	7	158902741	[A/G]	NM_003382	VIPR2		Silent
rs17837876	7	158903786	[A/G]	NM_003382	VIPR2		Silent
rs399867	7	158910629	[A/G]	NM_003382	VIPR2		Silent
rs7780644	7	158910780	[A/G]	NM_003382	VIPR2		Silent
rs7810170	7	158914170	[T/C]	NM_003382	VIPR2		Silent
rs17837880	7	158914795	[T/C]	NM_003382	VIPR2		Silent
rs3793239	7	158917999	[T/G]	NM_003382	VIPR2		Silent
rs6185	8	25280800	[G/C]	NM_000825,NM_001083111	GNRH1	EXON	Missense_W20S,Missense_W16S
rs17790824	8	25281329	[A/G]	NM_000825,NM_001083111	GNRH1	EXON	Silent,Silent
rs7825003	8	28178513	[T/C]	NM_006228	PNOC		Silent
rs7825480	8	28179013	[A/G]	NM_006228	PNOC		Silent
rs2614091	8	28183219	[C/G]	NM_006228	PNOC		Silent
rs2722901	8	28184548	[T/C]	NM_006228	PNOC		Silent
rs2722931	8	28189387	[T/C]	NM_006228	PNOC		Silent
rs351776	8	28191306	[A/C]	NM_006228	PNOC		Silent
rs189509	8	28191706	[A/G]	NM_006228	PNOC		Silent
rs4732849	8	28193846	[T/G]	NM_006228	PNOC		Silent
rs17058979	8	28195931	[A/C]	NM_006228	PNOC		Silent
rs351783	8	28198159	[T/C]	NM_006228,NM_001284244	PNOC		Silent,Silent
rs4732850	8	28198716	[A/G]	NM_006228,NM_001284244	PNOC		Silent,Silent
rs17058993	8	28200685	[A/G]	NM_006228,NM_001284244	PNOC	EXON	Silent,Silent
rs36068168	8	53853422	[T/C]	NM_005285	NPBWR1	EXON	Missense_R319C
rs1437277	8	57356734	[T/C]	NM_001135690,NM_006211	PENK		Silent,Silent
rs3134108	8	110104203	[T/G]	NM_003301	TRHR		Silent
rs16879095	8	110109255	[T/C]	NM_003301	TRHR		Silent
rs7832552	8	110115676	[T/C]	NM_003301	TRHR		Silent
rs4129682	8	110122139	[T/C]	NM_003301	TRHR		Silent
rs4546626	8	110125762	[T/G]	NM_003301	TRHR		Silent
rs4446710	8	110126270	[A/G]	NM_003301	TRHR		Silent
rs10975044	9	5302095	[G/C]	NM_134441,NM_005059	RLN2		Silent,Silent
rs2273782	9	5335470	[T/C]	NM_006911	RLN1	EXON	Synonymous_Q113Q
rs3847193	9	133769169	[A/G]	NM_198180	QRFP	EXON	Synonymous_F19F
rs10795268	10	5408461	[T/C]	NM_053049	UCN3		Silent
rs6601952	10	5413634	[A/C]	NM_053049	UCN3		Silent
rs10904481	10	5415954	[A/G]	NM_053049	UCN3	EXON	Missense_R91G
rs3812694	10	72015573	[T/G]	NM_022146	NPFFR1	EXON	Missense_I145L
rs6480448	10	72018243	[T/G]	NM_022146	NPFFR1		Silent
rs10999220	10	72022320	[A/G]	NM_022146	NPFFR1		Silent
rs12355480	10	72024537	[T/G]	NM_022146	NPFFR1		Silent
rs3812696	10	72025954	[A/G]	NM_022146	NPFFR1	EXON	Synonymous_I67I
rs2184331	10	72033298	[A/G]	NM_022146	NPFFR1		Silent
rs10823505	10	72035056	[A/G]	NM_022146	NPFFR1		Silent
rs10999231	10	72035901	[T/C]	NM_022146	NPFFR1		Silent
rs868075	10	72038399	[A/G]	NM_022146	NPFFR1		Silent
rs10444067	10	99442836	[A/G]	NM_021732	AVPI1		Silent
rs10444068	10	99443975	[T/C]	NM_021732	AVPI1		Silent
rs10786364	10	99444730	[A/C]	NM_021732	AVPI1		Silent
rs4919129	10	99445122	[T/C]	NM_021732	AVPI1		Silent
rs4561136	10	99446425	[T/C]	NM_021732	AVPI1		Silent
rs1711869	10	120353422	[T/C]	NM_004248	PRLHR	EXON	Silent
rs938700	10	120354472	[T/C]	NM_004248	PRLHR	EXON	Synonymous_T95T
rs3740551	10	120354818	[T/C]	NM_004248	PRLHR		Silent
rs990310	10	129347785	[T/C]	NM_001030013	NPS	EXON	Missense_S14L
rs2184375	10	129348918	[T/C]	NM_001030013	NPS		Silent
rs11591259	10	129349748	[T/G]	NM_001030013	NPS		Silent
rs11018194	10	129349788	[T/C]	NM_001030013	NPS		Silent
rs1931708	10	129349833	[A/G]	NM_001030013	NPS		Silent
rs11018195	10	129349946	[A/G]	NM_001030013	NPS		Silent
rs4080381	10	129350641	[A/C]	NM_001030013	NPS		Silent
rs3218569	11	626730	[A/G]	NM_021920	SCT	EXON	Missense_P78L
rs2585	11	2150444	[T/C]	NR_003512,NM_001007139,NM_000612,NM_001291861,NM_001291862,NM_001127598	INS-IGF2,IGF2	EXON	Silent,Silent,Silent,Silent,Silent,Silent
rs7873	11	2150697	[T/C]	NR_003512,NM_001007139,NM_000612,NM_001291861,NM_001291862,NM_001127598	INS-IGF2,IGF2	EXON	Silent,Silent,Silent,Silent,Silent,Silent
rs3802971	11	2152052	[A/G]	NR_003512,NM_001007139,NM_000612,NM_001291861,NM_001291862,NM_001127598	INS-IGF2,IGF2	EXON	Silent,Silent,Silent,Silent,Silent,Silent
rs2230949	11	2154188	[A/G]	NR_003512,NM_001007139,NM_000612,NM_001291861,NM_001291862,NM_001127598	INS-IGF2,IGF2	EXON	Silent,Silent,Silent,Silent,Silent,Silent
rs3213232	11	2154964	[A/G]	NR_003512,NM_001007139,NM_000612,NM_001291861,NM_001291862,NM_001127598	INS-IGF2,IGF2		Silent,Silent,Silent,Silent,Silent,Silent
rs734351	11	2156213	[A/G]	NR_003512,NM_001007139,NM_000612,NM_001291861,NM_001291862,NM_001127598	INS-IGF2,IGF2		Silent,Silent,Silent,Silent,Silent,Silent
rs3213223	11	2156930	[A/G]	NR_003512,NM_001007139,NM_000612,NM_001291861,NM_001291862,NM_001127598	INS-IGF2,IGF2		Silent,Silent,Silent,Silent,Silent,Silent
rs3213216	11	2158179	[T/C]	NR_003512,NM_001007139,NM_000612,NM_001291861,NM_001291862,NM_001127598	INS-IGF2,IGF2		Silent,Silent,Silent,Silent,Silent,Silent
rs3741212	11	2161858	[A/G]	NR_003512,NM_001007139,NM_001291862,NM_001127598,NR_028043,NR_028044	INS-IGF2,IGF2	EXON	Silent,Silent,Silent,Silent,Silent,Silent
rs11603378	11	2165173	[T/G]	NR_003512,NM_001007139,NR_028043,NR_028044	INS-IGF2,IGF2		Silent,Silent,Silent,Silent
rs1003483	11	2167543	[T/G]	NR_003512,NM_001007139,NR_028043,NR_028044	INS-IGF2,IGF2	EXON	Silent,Silent,Silent,Silent
rs1003484	11	2167618	[A/G]	NR_003512,NM_001007139,NR_028043,NR_028044	INS-IGF2,IGF2	EXON	Silent,Silent,Silent,Silent
rs17880206	11	2167641	[T/C]	NR_003512,NM_001007139,NR_028043,NR_028044	INS-IGF2,IGF2	EXON	Silent,Silent,Silent,Silent
rs17885785	11	2167850	[T/C]	NR_003512,NM_001007139,NR_028043,NR_028044	INS-IGF2,IGF2	EXON	Silent,Silent,Silent,Silent
rs2239681	11	2167981	[A/G]	NR_003512,NM_001007139,NR_028043,NR_028044,NM_001042376	INS-IGF2,IGF2	EXON	Silent,Silent,Silent,Silent,Silent
rs17886764	11	2168779	[A/G]	NR_003512,NM_001007139,NR_028043,NR_028044,NM_001042376	INS-IGF2,IGF2	EXON	Silent,Silent,Silent,Silent,Silent
rs10770125	11	2169014	[A/G]	NR_003512,NM_001007139,NR_028043,NR_028044,NM_001042376	INS-IGF2,IGF2	EXON	Silent,Silent,Silent,Silent,Missense_L144P
rs3741211	11	2169110	[A/G]	NR_003512,NM_001007139,NR_028043,NR_028044,NM_001042376	INS-IGF2,IGF2	EXON	Silent,Silent,Silent,Silent,Silent
rs3741208	11	2169774	[A/G]	NR_003512,NM_001007139,NR_028043,NR_028044,NM_001042376	INS-IGF2,IGF2	EXON	Silent,Silent,Silent,Silent,Silent
rs17883084	11	2169862	[T/C]	NR_003512,NM_001007139,NR_028043,NR_028044,NM_001042376	INS-IGF2,IGF2	EXON	Silent,Silent,Silent,Silent,Silent
rs3741206	11	2169864	[T/C]	NR_003512,NM_001007139,NR_028043,NR_028044,NM_001042376	INS-IGF2,IGF2	EXON	Silent,Silent,Silent,Silent,Silent
rs3741205	11	2169884	[A/C]	NR_003512,NM_001007139,NR_028043,NR_028044,NM_001042376	INS-IGF2,IGF2	EXON	Silent,Silent,Silent,Silent,Silent
rs1004446	11	2170143	[A/G]	NR_003512,NM_001007139,NM_001042376	INS-IGF2,IGF2		Silent,Silent,Silent
rs4320932	11	2171601	[T/C]	NR_003512,NM_001042376	INS-IGF2		Silent,Silent
rs10840442	11	2171922	[T/C]	NR_003512,NM_001042376	INS-IGF2		Silent,Silent
rs7924316	11	2173447	[T/G]	NR_003512,NM_001042376	INS-IGF2		Silent,Silent
rs10840447	11	2176042	[A/G]	NR_003512,NM_001042376	INS-IGF2		Silent,Silent
rs3842762	11	2179313	[T/C]	NR_003512,NM_001042376	INS-IGF2		Silent,Silent
rs3842752	11	2181073	[A/G]	NR_003512,NM_001042376,NM_001185097,NM_001185098,NM_000207,NM_001291897	INS-IGF2,INS	EXON	Silent,Silent,Silent,Silent,Silent,Silent
rs11040819	11	6281400	[T/C]	NM_176875	CCKBR		Silent
rs2929183	11	6282808	[A/G]	NM_176875	CCKBR		Silent
rs2941023	11	6282955	[T/C]	NM_176875	CCKBR		Silent
rs1396860	11	6283452	[T/C]	NM_176875	CCKBR		Silent
rs2947029	11	6288282	[T/C]	NM_176875	CCKBR		Silent
rs3901667	11	6290756	[A/C]	NM_176875	CCKBR		Silent
rs1805002	11	6291120	[A/G]	NM_176875	CCKBR	EXON	Missense_V125I
rs1042047	11	6293182	[A/C]	NM_176875	CCKBR	EXON	Silent
rs1042048	11	6293210	[A/G]	NM_176875	CCKBR	EXON	Silent
rs13306112	11	10326841	[A/C]	NM_001124	ADM		Silent
rs4698	11	10328767	[A/G]	NM_001124	ADM	EXON	Silent
rs5008	11	10328882	[T/C]	NM_001124	ADM	EXON	Silent
rs5243	11	14988713	[T/C]	NM_001033953	CALCA		Silent
rs5242	11	14988998	[A/G]	NM_001033953	CALCA		Silent
rs13306224	11	14990358	[T/G]	NM_001033953,NM_001741,NM_001033952	CALCA	EXON	Silent,Missense_Q138P,Missense_Q138P
rs5241	11	14990543	[T/G]	NM_001033953,NM_001741,NM_001033952	CALCA	EXON	Silent,Missense_S76R,Missense_S76R
rs11603873	11	15097002	[A/G]	NM_000728	CALCB		Silent
rs3829220	11	15097490	[T/C]	NM_000728	CALCB		Silent
rs1945610	11	15097742	[A/G]	NM_000728	CALCB		Silent
rs2282654	11	15099143	[T/C]	NM_000728	CALCB		Silent
rs12274674	11	15099695	[T/C]	NM_000728	CALCB	EXON	Silent
rs7127347	11	17300844	[T/G]	NM_005013	NUCB2		Silent
rs12419530	11	17306223	[T/C]	NM_005013	NUCB2		Silent
rs12286965	11	17308130	[T/C]	NM_005013	NUCB2		Silent
rs214105	11	17313521	[A/G]	NM_005013	NUCB2		Silent
rs1330	11	17316029	[T/C]	NM_005013	NUCB2		Silent
rs10741725	11	17320797	[T/G]	NM_005013	NUCB2		Silent
rs11024249	11	17332461	[T/C]	NM_005013	NUCB2	EXON	Synonymous_Y191Y
rs10466382	11	17337230	[T/C]	NM_005013	NUCB2		Silent
rs10466383	11	17337413	[A/G]	NM_005013	NUCB2		Silent
rs2634462	11	17339127	[T/C]	NM_005013	NUCB2		Silent
rs2282623	11	57001826	[T/C]	NM_005161,NR_027991	APLNR	EXON	Silent,Silent
rs2282624	11	57001911	[T/C]	NM_005161,NR_027991	APLNR	EXON	Silent,Silent
rs746886	11	57002111	[A/G]	NM_005161,NR_027991	APLNR	EXON	Silent,Silent
rs948847	11	57004344	[T/G]	NM_005161,NR_027991	APLNR	EXON	Synonymous_G45G,Silent
rs11544374	11	57004577	[T/C]	NM_005161,NR_027991	APLNR	EXON	Silent,Silent
rs3136537	11	68453429	[A/C]	NM_015973	GAL		Silent
rs1042577	11	68458470	[T/C]	NM_015973	GAL	EXON	Silent
rs5483	12	21526144	[A/C]	NM_134431,NM_000415	IAPP		Silent,Silent
rs12319824	12	21526651	[A/G]	NM_134431,NM_000415	IAPP		Silent,Silent
rs12306305	12	21526738	[A/G]	NM_134431,NM_000415	IAPP		Silent,Silent
rs12300126	12	21526883	[T/C]	NM_134431,NM_000415	IAPP		Silent,Silent
rs17680787	12	21529150	[T/G]	NM_134431,NM_000415	IAPP		Silent,Silent
rs5484	12	21531437	[T/C]	NM_134431,NM_000415	IAPP	EXON	Silent,Silent
rs5486	12	21532100	[A/G]	NM_134431,NM_000415	IAPP	EXON	Silent,Silent
rs1056007	12	21532138	[T/G]	NM_134431,NM_000415	IAPP	EXON	Silent,Silent
rs5487	12	21532191	[T/C]	NM_134431,NM_000415	IAPP	EXON	Silent,Silent
rs5488	12	21532217	[T/A]	NM_134431,NM_000415	IAPP	EXON	Silent,Silent
rs5489	12	21532325	[A/C]	NM_134431,NM_000415	IAPP	EXON	Silent,Silent
rs6252	12	28111073	[T/C]	NM_198965,NM_198966	PTHLH	EXON	Silent,Silent
rs6245	12	28116057	[T/C]	NM_198965,NM_198966,NM_002820,NM_198964	PTHLH	EXON	Silent,Silent,Silent,Silent
rs2796	12	28116111	[T/C]	NM_198965,NM_198966,NM_002820,NM_198964	PTHLH	EXON	Silent,Silent,Silent,Silent
rs805512	12	28118847	[A/C]	NM_198965,NM_198966,NM_002820,NM_198964	PTHLH		Silent,Silent,Silent,Silent
rs997199	12	28119384	[A/C]	NM_198965,NM_198966,NM_002820,NM_198964	PTHLH		Silent,Silent,Silent,Silent
rs997200	12	28119561	[T/C]	NM_198965,NM_198966,NM_002820,NM_198964	PTHLH		Silent,Silent,Silent,Silent
rs27633	12	28124305	[T/G]	NM_198965,NM_002820	PTHLH		Silent,Silent
rs8192593	12	53901105	[A/G]	NM_003717	NPFF		Silent
rs733629	12	57406444	[T/C]	NM_013251,NR_033654,NM_001178054	TAC3	EXON	Silent,Silent,Silent
rs2122694	12	57408333	[T/C]	NM_013251,NR_033654,NM_001178054	TAC3		Silent,Silent,Silent
rs11612037	12	57613773	[T/C]	NM_007224	NXPH4		Silent
rs10783815	12	57616013	[A/G]	NM_007224	NXPH4		Silent
rs7485577	12	57616061	[A/G]	NM_007224	NXPH4		Silent
rs10747983	12	63538458	[A/G]	NM_000706	AVPR1A	EXON	Silent
rs11174810	12	63540295	[T/C]	NM_000706	AVPR1A	EXON	Silent
rs11174811	12	63540476	[A/C]	NM_000706	AVPR1A	EXON	Silent
rs3803107	12	63540834	[A/G]	NM_000706	AVPR1A	EXON	Silent
rs10877968	12	63543185	[T/C]	NM_000706	AVPR1A		Silent
rs1042615	12	63544209	[A/G]	NM_000706	AVPR1A	EXON	Synonymous_F136F
rs3021529	12	63545680	[A/G]	NM_000706	AVPR1A	EXON	Silent
rs3021528	12	63545986	[A/C]	NM_000706	AVPR1A	EXON	Silent
rs10863088	12	86275743	[A/C]	NM_006183	NTS		Silent
rs11117072	12	86276347	[A/G]	NM_006183	NTS	EXON	Silent
rs10860843	12	102591164	[A/G]	NM_017915,NM_002674	PMCH	EXON	Silent,Silent
rs17032314	12	102591181	[A/G]	NM_017915,NM_002674	PMCH	EXON	Silent,Silent
rs5742714	12	102789852	[C/G]	NM_001111283,NM_001111284,NM_000618	IGF1	EXON	Silent,Silent,Silent
rs6222	12	102789901	[A/G]	NM_001111283,NM_001111284,NM_000618	IGF1	EXON	Silent,Silent,Silent
rs6219	12	102790192	[T/C]	NM_001111283,NM_001111284,NM_000618	IGF1	EXON	Silent,Silent,Silent
rs17885397	12	102791795	[T/A]	NM_001111283,NM_001111284,NM_000618	IGF1	EXON	Silent,Silent,Silent
rs3730192	12	102792314	[T/C]	NM_001111283,NM_001111284,NM_000618	IGF1	EXON	Silent,Silent,Silent
rs6214	12	102793569	[T/C]	NM_001111283,NM_001111284,NM_000618	IGF1	EXON	Silent,Silent,Silent
rs6218	12	102793633	[A/G]	NM_001111283,NM_001111284,NM_000618	IGF1	EXON	Silent,Silent,Silent
rs6216	12	102794019	[A/C]	NM_001111283,NM_001111284,NM_000618	IGF1	EXON	Silent,Silent,Silent
rs6220	12	102794515	[A/G]	NM_001111283,NM_001111284,NM_000618	IGF1	EXON	Silent,Silent,Silent
rs3730201	12	102794567	[A/C]	NM_001111283,NM_001111284,NM_000618	IGF1	EXON	Silent,Silent,Silent
rs3730204	12	102795514	[A/G]	NM_001111283,NM_001111284,NM_000618	IGF1	EXON	Silent,Silent,Silent
rs5742692	12	102799598	[A/G]	NM_001111283,NM_001111284,NM_000618	IGF1		Silent,Silent,Silent
rs978458	12	102802239	[T/C]	NM_001111283,NM_001111284,NM_000618	IGF1		Silent,Silent,Silent
rs5009837	12	102810269	[T/C]	NM_001111283,NM_001111284,NM_000618	IGF1		Silent,Silent,Silent
rs4764696	12	102810398	[T/C]	NM_001111283,NM_001111284,NM_000618	IGF1		Silent,Silent,Silent
rs5742671	12	102815758	[A/G]	NM_001111283,NM_001111284,NM_000618,NM_001111285	IGF1		Silent,Silent,Silent,Silent
rs4764884	12	102819599	[T/C]	NM_001111283,NM_001111284,NM_000618,NM_001111285	IGF1		Silent,Silent,Silent,Silent
rs7136446	12	102838515	[T/C]	NM_001111283,NM_001111284,NM_000618,NM_001111285	IGF1		Silent,Silent,Silent,Silent
rs2033178	12	102847076	[A/G]	NM_001111283,NM_001111284,NM_000618,NM_001111285	IGF1		Silent,Silent,Silent,Silent
rs5742634	12	102848601	[T/C]	NM_001111283,NM_001111284,NM_000618,NM_001111285	IGF1		Silent,Silent,Silent,Silent
rs11831436	12	102853243	[T/C]	NM_001111283,NM_001111284,NM_000618,NM_001111285	IGF1		Silent,Silent,Silent,Silent
rs5742632	12	102856474	[A/G]	NM_001111283,NM_001111284,NM_000618,NM_001111285	IGF1		Silent,Silent,Silent,Silent
rs17796225	12	102866638	[T/C]	NM_001111283,NM_001111284,NM_000618,NM_001111285	IGF1		Silent,Silent,Silent,Silent
rs12821878	12	102867667	[A/G]	NM_001111283,NM_001111284,NM_000618,NM_001111285	IGF1		Silent,Silent,Silent,Silent
rs5742620	12	102869600	[T/G]	NM_001111283,NM_001111284,NM_000618,NM_001111285	IGF1		Silent,Silent,Silent,Silent
rs2162679	12	102871259	[T/C]	NM_001111283,NM_001111284,NM_000618,NM_001111285	IGF1		Silent,Silent,Silent,Silent
rs9568169	13	49794650	[A/C]	NM_001507	MLNR	EXON	Synonymous_T59T
rs2075610	13	49795705	[A/G]	NM_001507	MLNR		Silent
rs7326106	13	49796038	[T/C]	NM_001507	MLNR		Silent
rs12898182	14	24897182	[A/C]	NM_001039771	CBLN3	EXON	Missense_M144R
rs10143703	14	24898355	[A/C]	NM_001039771	CBLN3	EXON	Silent
rs4073845	14	38677652	[T/G]	NM_001049	SSTR1	EXON	Silent
rs2228497	14	38679473	[T/C]	NM_001049	SSTR1	EXON	Synonymous_V293V
rs12889916	14	38680080	[T/C]	NM_001049	SSTR1	EXON	Silent
rs1135473	14	38681113	[A/G]	NM_001049	SSTR1	EXON	Silent
rs941582	14	93391490	[T/C]	NM_001275	CHGA		Silent
rs9658644	14	93391890	[A/G]	NM_001275	CHGA		Silent
rs2295396	14	93395087	[T/C]	NM_001275	CHGA		Silent
rs9658664	14	93398849	[A/G]	NM_001275	CHGA	EXON	Missense_G315S
rs750678	14	93400879	[A/G]	NM_001275	CHGA		Silent
rs941581	14	93401178	[A/G]	NM_001275	CHGA	EXON	Synonymous_E441E
rs11635997	15	32934093	[A/G]	NM_001144757,NM_003020	SCG5		Silent,Silent
rs4396507	15	32938761	[A/G]	NM_001144757,NM_003020	SCG5		Silent,Silent
rs12594777	15	32939946	[T/C]	NM_001144757,NM_003020	SCG5		Silent,Silent
rs12101641	15	32946561	[T/C]	NM_001144757,NM_003020	SCG5		Silent,Silent
rs11071882	15	32947806	[T/C]	NM_001144757,NM_003020	SCG5		Silent,Silent
rs8023613	15	32952193	[T/G]	NM_001144757,NM_003020	SCG5		Silent,Silent
rs11071887	15	32955095	[T/C]	NM_001144757,NM_003020	SCG5		Silent,Silent
rs1406387	15	32958711	[T/C]	NM_001144757,NM_003020	SCG5		Silent,Silent
rs10083622	15	32960546	[T/C]	NM_001144757,NM_003020	SCG5		Silent,Silent
rs8041254	15	32962642	[T/C]	NM_001144757,NM_003020	SCG5		Silent,Silent
rs16963973	15	32963205	[A/G]	NM_001144757,NM_003020	SCG5		Silent,Silent
rs12909871	15	32965357	[A/G]	NM_001144757,NM_003020	SCG5		Silent,Silent
rs11634086	15	32965630	[A/G]	NM_001144757,NM_003020	SCG5		Silent,Silent
rs7161975	15	32967839	[A/G]	NM_001144757,NM_003020	SCG5		Silent,Silent
rs7162000	15	32967880	[A/G]	NM_001144757,NM_003020	SCG5		Silent,Silent
rs7170561	15	32968923	[A/C]	NM_001144757,NM_003020	SCG5		Silent,Silent
rs10519737	15	32969457	[A/C]	NM_001144757,NM_003020	SCG5		Silent,Silent
rs6494576	15	32970143	[A/G]	NM_001144757,NM_003020	SCG5		Silent,Silent
rs11633548	15	32970156	[T/C]	NM_001144757,NM_003020	SCG5		Silent,Silent
rs1881536	15	32970550	[A/G]	NM_001144757,NM_003020	SCG5		Silent,Silent
rs3817592	15	32971758	[A/G]	NM_001144757,NM_003020	SCG5		Silent,Silent
rs7177843	15	32971934	[T/C]	NM_001144757,NM_003020	SCG5		Silent,Silent
rs16966853	15	32979613	[A/G]	NM_001144757,NM_003020	SCG5		Silent,Silent
rs6494587	15	32981643	[A/G]	NM_001144757,NM_003020	SCG5		Silent,Silent
rs8027230	15	32985871	[A/G]	NM_001144757,NM_003020	SCG5		Silent,Silent
rs1997317	15	32985954	[A/G]	NM_001144757,NM_003020	SCG5		Silent,Silent
rs1997316	15	32985987	[A/C]	NM_001144757,NM_003020	SCG5		Silent,Silent
rs7494781	15	32988138	[T/C]	NM_001144757,NM_003020	SCG5		Silent,Silent
rs16964476	15	51974224	[A/G]	NM_013243,NM_001165257	SCG3		Silent,Silent
rs2124591	15	51974985	[A/G]	NM_013243,NM_001165257	SCG3		Silent,Silent
rs2305710	15	51975608	[A/G]	NM_013243,NM_001165257	SCG3	EXON	Missense_S125N,Silent
rs10519314	15	51977159	[T/C]	NM_013243,NM_001165257	SCG3		Silent,Silent
rs1456295	15	51979655	[T/C]	NM_013243,NM_001165257	SCG3		Silent,Silent
rs1840707	15	51979674	[A/G]	NM_013243,NM_001165257	SCG3		Silent,Silent
rs2305717	15	51981412	[A/G]	NM_013243,NM_001165257	SCG3		Silent,Silent
rs2607117	15	51985835	[T/C]	NM_013243,NM_001165257	SCG3		Silent,Silent
rs2622774	15	51991454	[T/C]	NM_013243,NM_001165257	SCG3		Silent,Silent
rs2607119	15	51992825	[T/C]	NM_013243,NM_001165257	SCG3		Silent,Silent
rs2607120	15	51995763	[T/C]	NM_013243,NM_001165257	SCG3		Silent,Silent
rs2622775	15	51999970	[T/C]	NM_013243,NM_001165257	SCG3		Silent,Silent
rs28555597	15	52004560	[T/G]	NM_013243,NM_001165257	SCG3		Silent,Silent
rs4775969	15	52007217	[A/G]	NM_013243,NM_001165257	SCG3		Silent,Silent
rs544023	15	52007522	[A/G]	NM_013243,NM_001165257	SCG3		Silent,Silent
rs2622777	15	52007623	[T/C]	NM_013243,NM_001165257	SCG3		Silent,Silent
rs16964483	15	52008741	[A/G]	NM_013243,NM_001165257	SCG3		Silent,Silent
rs8035173	15	52011004	[A/G]	NM_013243,NM_001165257	SCG3		Silent,Silent
rs1001690	15	52011355	[A/C]	NM_013243,NM_001165257	SCG3		Silent,Silent
rs1107179	15	85198362	[T/G]	NM_205858,NM_021077	NMB	EXON	Silent,Silent
rs17598561	15	85198606	[T/C]	NM_205858,NM_021077	NMB	EXON	Missense_M120I,Synonymous_X122X
rs1051168	15	85200520	[T/G]	NM_205858,NM_021077	NMB	EXON	Missense_P73T,Missense_P73T
rs2292462	15	85200754	[T/G]	NM_205858,NM_021077	NMB		Silent,Silent
rs2017500	15	99196112	[A/G]	NM_001291858,NM_000875	IGF1R		Silent,Silent
rs4966009	15	99203496	[T/C]	NM_001291858,NM_000875	IGF1R		Silent,Silent
rs7179841	15	99204652	[T/C]	NM_001291858,NM_000875	IGF1R		Silent,Silent
rs13329408	15	99206153	[T/C]	NM_001291858,NM_000875	IGF1R		Silent,Silent
rs1319869	15	99212485	[T/G]	NM_001291858,NM_000875	IGF1R		Silent,Silent
rs2311767	15	99214986	[T/C]	NM_001291858,NM_000875	IGF1R		Silent,Silent
rs4426332	15	99222595	[T/C]	NM_001291858,NM_000875	IGF1R		Silent,Silent
rs4299134	15	99227285	[A/C]	NM_001291858,NM_000875	IGF1R		Silent,Silent
rs11854132	15	99229330	[A/G]	NM_001291858,NM_000875	IGF1R		Silent,Silent
rs1319859	15	99230263	[A/G]	NM_001291858,NM_000875	IGF1R		Silent,Silent
rs7170035	15	99231868	[A/G]	NM_001291858,NM_000875	IGF1R		Silent,Silent
rs7173928	15	99233945	[T/C]	NM_001291858,NM_000875	IGF1R		Silent,Silent
rs11247367	15	99236276	[A/G]	NM_001291858,NM_000875	IGF1R		Silent,Silent
rs1976667	15	99236502	[A/G]	NM_001291858,NM_000875	IGF1R		Silent,Silent
rs7166348	15	99247795	[A/G]	NM_001291858,NM_000875	IGF1R		Silent,Silent
rs4966015	15	99248132	[T/G]	NM_001291858,NM_000875	IGF1R		Silent,Silent
rs8037116	15	99249551	[T/G]	NM_001291858,NM_000875	IGF1R		Silent,Silent
rs10152359	15	99249681	[A/G]	NM_001291858,NM_000875	IGF1R		Silent,Silent
rs8037756	15	99249875	[T/C]	NM_001291858,NM_000875	IGF1R		Silent,Silent
rs907810	15	99259232	[T/C]	NM_001291858,NM_000875	IGF1R		Silent,Silent
rs8038015	15	99263274	[T/C]	NM_001291858,NM_000875	IGF1R		Silent,Silent
rs11857366	15	99263801	[A/G]	NM_001291858,NM_000875	IGF1R		Silent,Silent
rs1543106	15	99266526	[T/C]	NM_001291858,NM_000875	IGF1R		Silent,Silent
rs4966017	15	99267633	[T/G]	NM_001291858,NM_000875	IGF1R		Silent,Silent
rs4393553	15	99278617	[T/G]	NM_001291858,NM_000875	IGF1R		Silent,Silent
rs1567810	15	99279046	[A/G]	NM_001291858,NM_000875	IGF1R		Silent,Silent
rs907808	15	99280254	[A/G]	NM_001291858,NM_000875	IGF1R		Silent,Silent
rs2175800	15	99280981	[A/G]	NM_001291858,NM_000875	IGF1R		Silent,Silent
rs4966020	15	99284680	[A/G]	NM_001291858,NM_000875	IGF1R		Silent,Silent
rs7183655	15	99285653	[T/C]	NM_001291858,NM_000875	IGF1R		Silent,Silent
rs12908437	15	99287375	[T/C]	NM_001291858,NM_000875	IGF1R		Silent,Silent
rs4966023	15	99290406	[T/C]	NM_001291858,NM_000875	IGF1R		Silent,Silent
rs8027767	15	99297503	[A/C]	NM_001291858,NM_000875	IGF1R		Silent,Silent
rs10794486	15	99301535	[A/G]	NM_001291858,NM_000875	IGF1R		Silent,Silent
rs2175796	15	99303724	[A/G]	NM_001291858,NM_000875	IGF1R		Silent,Silent
rs2048640	15	99304975	[A/G]	NM_001291858,NM_000875	IGF1R		Silent,Silent
rs8037855	15	99307109	[A/C]	NM_001291858,NM_000875	IGF1R		Silent,Silent
rs7175052	15	99307950	[A/C]	NM_001291858,NM_000875	IGF1R		Silent,Silent
rs8033169	15	99315087	[A/G]	NM_001291858,NM_000875	IGF1R		Silent,Silent
rs925585	15	99315487	[A/G]	NM_001291858,NM_000875	IGF1R		Silent,Silent
rs907801	15	99321747	[T/C]	NM_001291858,NM_000875	IGF1R		Silent,Silent
rs1513643	15	99326761	[A/G]	NM_001291858,NM_000875	IGF1R		Silent,Silent
rs7166947	15	99331347	[A/G]	NM_001291858,NM_000875	IGF1R		Silent,Silent
rs12908948	15	99332172	[T/G]	NM_001291858,NM_000875	IGF1R		Silent,Silent
rs12437851	15	99332717	[T/C]	NM_001291858,NM_000875	IGF1R		Silent,Silent
rs8032111	15	99341974	[T/G]	NM_001291858,NM_000875	IGF1R		Silent,Silent
rs4966028	15	99343869	[A/G]	NM_001291858,NM_000875	IGF1R		Silent,Silent
rs4966029	15	99352213	[A/C]	NM_001291858,NM_000875	IGF1R		Silent,Silent
rs12050484	15	99355282	[A/G]	NM_001291858,NM_000875	IGF1R		Silent,Silent
rs4965436	15	99359559	[A/G]	NM_001291858,NM_000875	IGF1R		Silent,Silent
rs11634874	15	99361263	[T/C]	NM_001291858,NM_000875	IGF1R		Silent,Silent
rs2684761	15	99364370	[A/G]	NM_001291858,NM_000875	IGF1R		Silent,Silent
rs2670499	15	99365841	[A/C]	NM_001291858,NM_000875	IGF1R		Silent,Silent
rs7165366	15	99367673	[T/C]	NM_001291858,NM_000875	IGF1R		Silent,Silent
rs2684769	15	99372463	[A/G]	NM_001291858,NM_000875	IGF1R		Silent,Silent
rs2670506	15	99380857	[A/G]	NM_001291858,NM_000875	IGF1R		Silent,Silent
rs2684777	15	99396694	[T/C]	NM_001291858,NM_000875	IGF1R		Silent,Silent
rs1879612	15	99398708	[T/C]	NM_001291858,NM_000875	IGF1R		Silent,Silent
rs2670504	15	99401590	[A/G]	NM_001291858,NM_000875	IGF1R		Silent,Silent
rs8030777	15	99403952	[T/C]	NM_001291858,NM_000875	IGF1R		Silent,Silent
rs11247377	15	99408988	[A/G]	NM_001291858,NM_000875	IGF1R		Silent,Silent
rs2684781	15	99409548	[T/C]	NM_001291858,NM_000875	IGF1R		Silent,Silent
rs2715442	15	99412562	[A/G]	NM_001291858,NM_000875	IGF1R		Silent,Silent
rs4966035	15	99429462	[A/G]	NM_001291858,NM_000875	IGF1R		Silent,Silent
rs1879613	15	99434357	[A/G]	NM_001291858,NM_000875	IGF1R		Silent,Silent
rs1464433	15	99441436	[A/G]	NM_001291858,NM_000875	IGF1R		Silent,Silent
rs867431	15	99449683	[T/C]	NM_001291858,NM_000875	IGF1R		Silent,Silent
rs1980268	15	99451406	[A/G]	NM_001291858,NM_000875	IGF1R		Silent,Silent
rs2715417	15	99453047	[T/G]	NM_001291858,NM_000875	IGF1R		Silent,Silent
rs2684811	15	99453563	[A/G]	NM_001291858,NM_000875	IGF1R		Silent,Silent
rs2684810	15	99454245	[A/G]	NM_001291858,NM_000875	IGF1R		Silent,Silent
rs7168671	15	99454962	[T/C]	NM_001291858,NM_000875	IGF1R		Silent,Silent
rs2272037	15	99456253	[T/C]	NM_001291858,NM_000875	IGF1R		Silent,Silent
rs7169544	15	99457752	[A/G]	NM_001291858,NM_000875	IGF1R		Silent,Silent
rs3784604	15	99458307	[T/C]	NM_001291858,NM_000875	IGF1R		Silent,Silent
rs3784605	15	99458327	[T/C]	NM_001291858,NM_000875	IGF1R		Silent,Silent
rs3784606	15	99458481	[A/G]	NM_001291858,NM_000875	IGF1R		Silent,Silent
rs10048024	15	99460862	[A/G]	NM_001291858,NM_000875	IGF1R		Silent,Silent
rs9920651	15	99462640	[T/C]	NM_001291858,NM_000875	IGF1R		Silent,Silent
rs4966042	15	99464103	[A/G]	NM_001291858,NM_000875	IGF1R		Silent,Silent
rs2684807	15	99464454	[T/C]	NM_001291858,NM_000875	IGF1R		Silent,Silent
rs2684806	15	99465285	[T/C]	NM_001291858,NM_000875	IGF1R		Silent,Silent
rs3743262	15	99465473	[T/C]	NM_001291858,NM_000875	IGF1R	EXON	Synonymous_T766T,Synonymous_T766T
rs2684805	15	99466085	[T/C]	NM_001291858,NM_000875	IGF1R		Silent,Silent
rs2684802	15	99471507	[T/G]	NM_001291858,NM_000875	IGF1R		Silent,Silent
rs1546713	15	99471866	[A/G]	NM_001291858,NM_000875	IGF1R		Silent,Silent
rs4966046	15	99475275	[T/C]	NM_001291858,NM_000875	IGF1R		Silent,Silent
rs7181022	15	99476034	[T/C]	NM_001291858,NM_000875	IGF1R		Silent,Silent
rs2684800	15	99480770	[A/G]	NM_001291858,NM_000875	IGF1R		Silent,Silent
rs2684799	15	99481832	[T/C]	NM_001291858,NM_000875	IGF1R		Silent,Silent
rs8038056	15	99482928	[A/G]	NM_001291858,NM_000875	IGF1R		Silent,Silent
rs1568501	15	99484266	[A/G]	NM_001291858,NM_000875	IGF1R		Silent,Silent
rs2715419	15	99484720	[A/G]	NM_001291858,NM_000875	IGF1R		Silent,Silent
rs12916884	15	99487888	[T/G]	NM_001291858,NM_000875	IGF1R		Silent,Silent
rs2684792	15	99488081	[A/G]	NM_001291858,NM_000875	IGF1R		Silent,Silent
rs10438491	15	99489265	[T/C]	NM_001291858,NM_000875	IGF1R		Silent,Silent
rs7166565	15	99489935	[A/G]	NM_001291858,NM_000875	IGF1R		Silent,Silent
rs2684790	15	99491540	[A/G]	NM_001291858,NM_000875	IGF1R		Silent,Silent
rs2684789	15	99492045	[A/G]	NM_001291858,NM_000875	IGF1R		Silent,Silent
rs12148482	15	99496340	[T/G]	NM_001291858,NM_000875	IGF1R		Silent,Silent
rs8026157	15	99496387	[A/G]	NM_001291858,NM_000875	IGF1R		Silent,Silent
rs9672965	15	99498433	[T/C]	NM_001291858,NM_000875	IGF1R		Silent,Silent
rs8025801	15	99499702	[T/C]	NM_001291858,NM_000875	IGF1R		Silent,Silent
rs3743254	15	99499930	[T/C]	NM_001291858,NM_000875	IGF1R		Silent,Silent
rs3743253	15	99500074	[A/G]	NM_001291858,NM_000875	IGF1R		Silent,Silent
rs2593053	15	99500256	[A/G]	NM_001291858,NM_000875	IGF1R		Silent,Silent
rs702497	15	99501581	[T/C]	NM_001291858,NM_000875	IGF1R	EXON	Silent,Silent
rs2002880	15	99503745	[A/G]	NM_001291858,NM_000875	IGF1R	EXON	Silent,Silent
rs3743251	15	99504129	[A/G]	NM_001291858,NM_000875	IGF1R	EXON	Silent,Silent
rs2684788	15	99504437	[T/C]	NM_001291858,NM_000875	IGF1R	EXON	Silent,Silent
rs1815009	15	99504671	[T/C]	NM_001291858,NM_000875	IGF1R	EXON	Silent,Silent
rs2654980	15	99504843	[T/C]	NM_001291858,NM_000875	IGF1R	EXON	Silent,Silent
rs2684787	15	99505062	[T/C]	NM_001291858,NM_000875	IGF1R	EXON	Silent,Silent
rs3743249	15	99505423	[T/G]	NM_001291858,NM_000875	IGF1R	EXON	Silent,Silent
rs550713	16	1126679	[T/G]	NR_027242,NM_001172560	SSTR5		Silent,Silent
rs3751830	16	1128406	[T/C]	NR_027242,NM_001172560	SSTR5		Silent,Silent
rs169068	16	1129872	[T/C]	NM_001172560,NM_001053	SSTR5	EXON	Missense_P335L,Missense_P335L
rs2076421	16	1131393	[A/G]	NM_001172560,NM_001053	SSTR5	EXON	Silent,Silent
rs2286472	16	2070568	[A/C]	NM_001099456	NPW	EXON	Missense_D149A
rs994080	16	49312783	[A/C]	NM_004352	CBLN1	EXON	Silent
rs3743776	16	49313125	[T/G]	NM_004352	CBLN1	EXON	Silent
rs11076478	16	49314363	[T/C]	NM_004352	CBLN1		Silent
rs36120466	16	67517044	[G/C]	NM_001138	AGRP		Silent
rs35079605	16	67517538	[T/C]	NM_001138	AGRP	EXON	Silent
rs34727363	17	40336828	[A/C]	NM_001524	HCRT		Silent
rs9902709	17	40337347	[A/G]	NM_001524	HCRT		Silent
rs231471	17	42019494	[T/C]	NM_002722	PPY		Silent
rs162430	17	42030409	[A/G]	NM_004160	PYY		Silent
rs2070592	17	42031331	[T/C]	NM_004160	PYY	EXON	Silent
rs16940426	17	42036200	[A/G]	NM_004160	PYY		Silent
rs1642598	17	42045212	[A/G]	NM_004160	PYY		Silent
rs1008635	17	42061695	[T/C]	NM_004160	PYY		Silent
rs1618809	17	42065925	[A/G]	NM_004160	PYY		Silent
rs1731902	17	42072649	[T/C]	NM_004160	PYY		Silent
rs11870199	17	42081398	[T/C]	NM_004160	PYY		Silent
rs417968	17	43728376	[A/G]	NM_001256299	CRHR1		Silent
rs1706719	17	43733264	[T/C]	NM_001256299	CRHR1		Silent
rs9914490	17	43736994	[T/G]	NM_001256299	CRHR1		Silent
rs1635291	17	43751913	[A/G]	NM_001256299	CRHR1		Silent
rs1635289	17	43755435	[A/G]	NM_001256299	CRHR1		Silent
rs1724400	17	43755871	[A/C]	NM_001256299	CRHR1		Silent
rs17687796	17	43757971	[A/G]	NM_001256299	CRHR1		Silent
rs9890871	17	43766932	[T/C]	NM_001256299	CRHR1		Silent
rs7215239	17	43767773	[T/C]	NM_001256299	CRHR1		Silent
rs1724422	17	43777313	[A/G]	NM_001256299	CRHR1		Silent
rs1724424	17	43779962	[T/G]	NM_001256299	CRHR1		Silent
rs8079241	17	43782210	[T/G]	NM_001256299	CRHR1		Silent
rs1724385	17	43783245	[T/G]	NM_001256299	CRHR1		Silent
rs1617406	17	43784777	[A/G]	NM_001256299	CRHR1		Silent
rs1880748	17	43788796	[T/C]	NM_001256299	CRHR1		Silent
rs11655470	17	43795433	[T/C]	NM_001256299	CRHR1		Silent
rs12936495	17	43797215	[T/C]	NM_001256299	CRHR1		Silent
rs9903984	17	43797399	[T/C]	NM_001256299	CRHR1		Silent
rs7218457	17	43802506	[A/G]	NM_001256299	CRHR1		Silent
rs9303521	17	43805194	[T/G]	NM_001256299	CRHR1		Silent
rs1880753	17	43811260	[A/G]	NM_001256299	CRHR1		Silent
rs12938476	17	43812897	[T/C]	NM_001256299	CRHR1		Silent
rs6503446	17	43821155	[T/C]	NM_001256299	CRHR1		Silent
rs8082105	17	43821478	[A/G]	NM_001256299	CRHR1		Silent
rs17334797	17	43825912	[A/G]	NM_001256299	CRHR1		Silent
rs9896429	17	43827093	[T/C]	NM_001256299	CRHR1		Silent
rs17426064	17	43828698	[T/C]	NM_001256299	CRHR1		Silent
rs11655764	17	43836477	[A/G]	NM_001256299	CRHR1		Silent
rs4792879	17	43843861	[T/C]	NM_001256299	CRHR1		Silent
rs7225082	17	43848495	[T/G]	NM_001256299	CRHR1		Silent
rs12953076	17	43854015	[T/C]	NM_001256299	CRHR1		Silent
rs12938031	17	43854502	[A/G]	NM_001256299	CRHR1		Silent
rs9892359	17	43870691	[A/G]	NM_001256299,NM_001145146,NM_001145147,NM_004382,NM_001145148	CRHR1		Silent,Silent,Silent,Silent,Silent
rs4792886	17	43876832	[A/G]	NM_001256299,NM_001145146,NM_001145147,NM_004382,NM_001145148	CRHR1		Silent,Silent,Silent,Silent,Silent
rs4792887	17	43877020	[T/C]	NM_001256299,NM_001145146,NM_001145147,NM_004382,NM_001145148	CRHR1		Silent,Silent,Silent,Silent,Silent
rs110402	17	43880047	[A/G]	NM_001256299,NM_001145146,NM_001145147,NM_004382,NM_001145148	CRHR1		Silent,Silent,Silent,Silent,Silent
rs3785877	17	43892188	[A/G]	NM_001256299,NM_001145146,NM_001145147,NM_004382,NM_001145148	CRHR1		Silent,Silent,Silent,Silent,Silent
rs171440	17	43893487	[A/G]	NM_001256299,NM_001145146,NM_001145147,NM_004382,NM_001145148	CRHR1		Silent,Silent,Silent,Silent,Silent
rs242939	17	43895579	[T/C]	NM_001256299,NM_001145146,NM_001145147,NM_004382,NM_001145148	CRHR1		Silent,Silent,Silent,Silent,Silent
rs242936	17	43899209	[A/G]	NM_001256299,NM_001145146,NM_001145147,NM_004382,NM_001145148	CRHR1		Silent,Silent,Silent,Silent,Silent
rs1396862	17	43902997	[A/G]	NM_001256299,NM_001145146,NM_001145147,NM_004382,NM_001145148	CRHR1		Silent,Silent,Silent,Silent,Silent
rs16940665	17	43907896	[T/C]	NM_001256299,NM_001145146,NM_001145147,NM_004382,NM_001145148	CRHR1	EXON	Synonymous_T48T,Synonymous_T252T,Synonymous_T183T,Synonymous_T223T,Synonymous_T223T
rs17689966	17	43910455	[A/G]	NM_001256299,NM_001145146,NM_001145147,NM_004382,NM_001145148	CRHR1		Silent,Silent,Silent,Silent,Silent
rs16940686	17	43913030	[T/G]	NM_001256299,NM_001145146,NM_001145147,NM_004382,NM_001145148	CRHR1	EXON	Silent,Silent,Silent,Silent,Silent
rs2291725	17	47039132	[T/C]	NM_004123	GIP	EXON	Missense_S103G
rs2291726	17	47039254	[T/C]	NM_004123	GIP		Silent
rs8078510	17	47045862	[A/G]	NM_004123	GIP		Silent
rs12952298	17	47654052	[T/G]	NM_007225	NXPH3		Silent
rs2908435	17	47654503	[T/C]	NM_007225	NXPH3		Silent
rs2537730	17	47657824	[A/C]	NM_007225	NXPH3	EXON	Silent
rs7213315	17	47660660	[T/C]	NM_007225	NXPH3	EXON	Silent
rs2236753	17	71163294	[T/C]	NM_001050	SSTR2		Silent
rs728291	17	71163788	[A/C]	NM_001050	SSTR2		Silent
rs2236754	17	71164081	[A/G]	NM_001050	SSTR2		Silent
rs1037261	17	71164376	[A/G]	NM_001050	SSTR2		Silent
rs7210080	17	71167102	[T/C]	NM_001050	SSTR2	EXON	Silent
rs1893154	18	905125	[A/G]	NM_001099733	ADCYAP1		Silent
rs2856966	18	907710	[A/G]	NM_001099733,NM_001117	ADCYAP1	EXON	Missense_D54G,Missense_D54G
rs1610037	18	910635	[A/G]	NM_001099733,NM_001117	ADCYAP1	EXON	Silent,Silent
rs1062557	18	56887507	[A/C]	NM_001012512,NM_002091,NM_001012513	GRP	EXON	Missense_R4S,Missense_R4S,Missense_R4S
rs936431	18	56888756	[T/G]	NM_001012512,NM_002091,NM_001012513	GRP		Silent,Silent,Silent
rs17065639	18	56889787	[T/C]	NM_001012512,NM_002091,NM_001012513	GRP		Silent,Silent,Silent
rs10221365	18	56896679	[A/G]	NM_001012512,NM_002091,NM_001012513	GRP		Silent,Silent,Silent
rs2298726	18	70204066	[A/C]	NM_182511	CBLN2	EXON	Silent
rs17270189	18	70204283	[T/C]	NM_182511	CBLN2	EXON	Silent
rs11151772	18	70206559	[T/G]	NM_182511	CBLN2		Silent
rs10514050	18	70207276	[A/G]	NM_182511	CBLN2		Silent
rs658995	18	70207340	[A/G]	NM_182511	CBLN2		Silent
rs5374	18	74962645	[T/C]	NM_001480	GALR1	EXON	Synonymous_G47G
rs12953828	18	74964343	[A/G]	NM_001480	GALR1		Silent
rs9959924	18	74967894	[T/C]	NM_001480	GALR1		Silent
rs2717162	18	74968327	[T/C]	NM_001480	GALR1		Silent
rs5381	18	74981161	[T/C]	NM_001480	GALR1	EXON	Silent
rs5382	18	74981311	[A/G]	NM_001480	GALR1	EXON	Silent
rs10407968	19	917526	[A/G]	NM_032551	KISS1R	EXON	Synonymous_G8G
rs1052371	19	7112593	[A/G]	NM_001079817,NM_000208	INSR	EXON	Silent,Silent
rs1864193	19	7114213	[A/C]	NM_001079817,NM_000208	INSR	EXON	Silent,Silent
rs3745551	19	7114288	[T/C]	NM_001079817,NM_000208	INSR	EXON	Silent,Silent
rs3745550	19	7115573	[T/C]	NM_001079817,NM_000208	INSR	EXON	Silent,Silent
rs1051690	19	7116963	[T/C]	NM_001079817,NM_000208	INSR	EXON	Silent,Silent
rs1799817	19	7125297	[A/G]	NM_001079817,NM_000208	INSR	EXON	Synonymous_H1073H,Synonymous_H1085H
rs10408374	19	7127294	[T/C]	NM_001079817,NM_000208	INSR		Silent,Silent
rs13306446	19	7129064	[T/G]	NM_001079817,NM_000208	INSR		Silent,Silent
rs1549616	19	7132570	[T/C]	NM_001079817,NM_000208	INSR		Silent,Silent
rs10420382	19	7134013	[T/C]	NM_001079817,NM_000208	INSR		Silent,Silent
rs11672739	19	7134266	[T/C]	NM_001079817,NM_000208	INSR		Silent,Silent
rs6510949	19	7134402	[T/G]	NM_001079817,NM_000208	INSR		Silent,Silent
rs6510950	19	7136489	[T/C]	NM_001079817,NM_000208	INSR		Silent,Silent
rs16994167	19	7136511	[T/C]	NM_001079817,NM_000208	INSR		Silent,Silent
rs2229431	19	7141775	[A/G]	NM_001079817,NM_000208	INSR	EXON	Synonymous_N853N,Synonymous_N865N
rs2229434	19	7142921	[T/C]	NM_001079817,NM_000208	INSR	EXON	Synonymous_T804T,Synonymous_T816T
rs8103483	19	7145374	[T/C]	NM_001079817,NM_000208	INSR		Silent,Silent
rs16994220	19	7146739	[A/G]	NM_001079817,NM_000208	INSR		Silent,Silent
rs2245655	19	7163140	[T/G]	NM_001079817,NM_000208	INSR	EXON	Synonymous_P644P,Synonymous_P644P
rs2963	19	7163154	[A/G]	NM_001079817,NM_000208	INSR	EXON	Synonymous_L640L,Synonymous_L640L
rs8107575	19	7165539	[T/C]	NM_001079817,NM_000208	INSR		Silent,Silent
rs2059807	19	7166109	[A/G]	NM_001079817,NM_000208	INSR		Silent,Silent
rs2059806	19	7166376	[T/C]	NM_001079817,NM_000208	INSR	EXON	Synonymous_A550A,Synonymous_A550A
rs3786681	19	7168933	[A/G]	NM_001079817,NM_000208	INSR		Silent,Silent
rs7251963	19	7170241	[T/C]	NM_001079817,NM_000208	INSR		Silent,Silent
rs7252268	19	7170505	[A/C]	NM_001079817,NM_000208	INSR		Silent,Silent
rs8109559	19	7171629	[A/G]	NM_001079817,NM_000208	INSR		Silent,Silent
rs11671975	19	7177280	[A/G]	NM_001079817,NM_000208	INSR		Silent,Silent
rs8112883	19	7179320	[T/G]	NM_001079817,NM_000208	INSR		Silent,Silent
rs10500204	19	7182963	[A/C]	NM_001079817,NM_000208	INSR		Silent,Silent
rs2229428	19	7184413	[T/C]	NM_001079817,NM_000208	INSR	EXON	Synonymous_S296S,Synonymous_S296S
rs891088	19	7184762	[A/G]	NM_001079817,NM_000208	INSR		Silent,Silent
rs17253937	19	7184801	[T/C]	NM_001079817,NM_000208	INSR		Silent,Silent
rs1035939	19	7188979	[A/G]	NM_001079817,NM_000208	INSR		Silent,Silent
rs2860183	19	7189375	[T/C]	NM_001079817,NM_000208	INSR		Silent,Silent
rs8109957	19	7192593	[A/G]	NM_001079817,NM_000208	INSR		Silent,Silent
rs2115386	19	7196565	[T/C]	NM_001079817,NM_000208	INSR		Silent,Silent
rs7254358	19	7199341	[A/G]	NM_001079817,NM_000208	INSR		Silent,Silent
rs1035941	19	7199939	[A/G]	NM_001079817,NM_000208	INSR		Silent,Silent
rs6510960	19	7203732	[A/G]	NM_001079817,NM_000208	INSR		Silent,Silent
rs2042902	19	7204470	[A/G]	NM_001079817,NM_000208	INSR		Silent,Silent
rs10426094	19	7205240	[T/C]	NM_001079817,NM_000208	INSR		Silent,Silent
rs12971499	19	7214282	[T/C]	NM_001079817,NM_000208	INSR		Silent,Silent
rs4804404	19	7218382	[A/C]	NM_001079817,NM_000208	INSR		Silent,Silent
rs7508679	19	7222832	[T/C]	NM_001079817,NM_000208	INSR		Silent,Silent
rs4804416	19	7223848	[T/G]	NM_001079817,NM_000208	INSR		Silent,Silent
rs7248104	19	7224431	[A/G]	NM_001079817,NM_000208	INSR		Silent,Silent
rs4804418	19	7226144	[T/C]	NM_001079817,NM_000208	INSR		Silent,Silent
rs10413734	19	7227871	[T/G]	NM_001079817,NM_000208	INSR		Silent,Silent
rs890860	19	7228165	[T/C]	NM_001079817,NM_000208	INSR		Silent,Silent
rs890861	19	7228343	[A/G]	NM_001079817,NM_000208	INSR		Silent,Silent
rs10420008	19	7234575	[A/G]	NM_001079817,NM_000208	INSR		Silent,Silent
rs4608435	19	7235137	[T/G]	NM_001079817,NM_000208	INSR		Silent,Silent
rs4804103	19	7235389	[T/C]	NM_001079817,NM_000208	INSR		Silent,Silent
rs10221473	19	7236626	[A/G]	NM_001079817,NM_000208	INSR		Silent,Silent
rs17254521	19	7238695	[A/G]	NM_001079817,NM_000208	INSR		Silent,Silent
rs3852876	19	7239555	[A/G]	NM_001079817,NM_000208	INSR		Silent,Silent
rs11668751	19	7251842	[T/G]	NM_001079817,NM_000208	INSR		Silent,Silent
rs919275	19	7261441	[T/C]	NM_001079817,NM_000208	INSR		Silent,Silent
rs6510976	19	7266944	[T/C]	NM_001079817,NM_000208	INSR		Silent,Silent
rs12979424	19	7273492	[A/G]	NM_001079817,NM_000208	INSR		Silent,Silent
rs10411676	19	7273991	[A/G]	NM_001079817,NM_000208	INSR		Silent,Silent
rs7254921	19	7278452	[T/C]	NM_001079817,NM_000208	INSR		Silent,Silent
rs7254060	19	7283414	[A/G]	NM_001079817,NM_000208	INSR		Silent,Silent
rs8111710	19	7292583	[T/G]	NM_001079817,NM_000208	INSR		Silent,Silent
rs3745367	19	7734511	[A/G]	NM_001193374,NM_020415	RETN		Silent,Silent
rs10413737	19	9939092	[T/C]	NM_001048241,NM_024292	UBL5		Silent,Silent
rs10421336	19	9939831	[A/G]	NM_001048241,NM_024292	UBL5		Silent,Silent
rs12327666	19	14139921	[A/G]	NM_080864	RLN3		Silent
rs7248269	19	14140612	[T/C]	NM_080864	RLN3		Silent
rs4263049	19	14141480	[A/G]	NM_080864	RLN3		Silent
rs11671664	19	46172278	[A/G]	NM_000164	GIPR		Silent
rs13306402	19	46177353	[T/C]	NM_000164	GIPR	EXON	Missense_R136W
rs5391	19	46177961	[T/C]	NM_000164	GIPR	EXON	Synonymous_N170N
rs11672660	19	46180184	[T/C]	NM_000164	GIPR		Silent
rs12709891	19	46185217	[A/C]	NM_000164	GIPR	EXON	Silent
rs10469294	19	46185682	[T/C]	NM_000164	GIPR	EXON	Silent
rs16987029	19	56688570	[A/G]	NM_001145546,NM_033106	GALP		Silent,Silent
rs16987032	19	56689214	[A/G]	NM_001145546,NM_033106	GALP		Silent,Silent
rs8108282	19	56689969	[T/G]	NM_001145546,NM_033106	GALP		Silent,Silent
rs11084424	19	56691571	[A/C]	NM_001145546,NM_033106	GALP		Silent,Silent
rs7258661	19	56691601	[A/C]	NM_001145546,NM_033106	GALP		Silent,Silent
rs3745833	19	56693620	[C/G]	NM_001145546,NM_033106	GALP	EXON	Silent,Missense_I72M
rs575756	19	56694505	[T/C]	NM_001145546,NM_033106	GALP	EXON	Silent,Synonymous_D73D
rs7258532	19	56696739	[T/G]	NM_001145546,NM_033106	GALP	EXON	Silent,Silent
rs2235749	20	1959939	[A/G]	NM_001190900,NM_001190898,NM_001190899,NM_024411,NM_001190892	PDYN	EXON	Silent,Silent,Silent,Silent,Silent
rs910079	20	1960198	[A/G]	NM_001190900,NM_001190898,NM_001190899,NM_024411,NM_001190892	PDYN	EXON	Silent,Silent,Silent,Silent,Silent
rs10485703	20	1960313	[A/G]	NM_001190900,NM_001190898,NM_001190899,NM_024411,NM_001190892	PDYN	EXON	Silent,Silent,Silent,Silent,Silent
rs6045819	20	1961134	[A/G]	NM_001190900,NM_001190898,NM_001190899,NM_024411,NM_001190892	PDYN	EXON	Synonymous_H200H,Synonymous_H200H,Synonymous_H200H,Synonymous_H200H,Synonymous_H200H
rs8122988	20	1963222	[T/C]	NM_001190900,NM_001190898,NM_001190899,NM_024411,NM_001190892	PDYN		Silent,Silent,Silent,Silent,Silent
rs6035235	20	1967155	[T/G]	NM_001190900,NM_001190898,NM_001190899,NM_024411,NM_001190892	PDYN		Silent,Silent,Silent,Silent,Silent
rs6045868	20	1967278	[A/G]	NM_001190900,NM_001190898,NM_001190899,NM_024411,NM_001190892	PDYN		Silent,Silent,Silent,Silent,Silent
rs8117349	20	1967710	[A/G]	NM_001190900,NM_001190898,NM_001190899,NM_024411,NM_001190892	PDYN		Silent,Silent,Silent,Silent,Silent
rs8120618	20	1969193	[A/G]	NM_001190900,NM_001190898,NM_001190899,NM_024411,NM_001190892	PDYN		Silent,Silent,Silent,Silent,Silent
rs2235751	20	1969934	[A/G]	NM_001190900,NM_001190898,NM_001190899,NM_024411,NM_001190892	PDYN		Silent,Silent,Silent,Silent,Silent
rs2281285	20	1972460	[T/C]	NM_001190900,NM_001190898,NM_001190899,NM_024411,NM_001190892	PDYN		Silent,Silent,Silent,Silent,Silent
rs6045920	20	1974238	[A/C]	NM_001190900,NM_001190898,NM_001190899,NM_024411	PDYN		Silent,Silent,Silent,Silent
rs1997794	20	1974858	[T/C]	NM_001190898,NM_001190899,NM_024411	PDYN	EXON	Silent,Silent,Silent
rs6084240	20	3024280	[A/G]	NM_178332,NM_001501,NM_178331	GNRH2	EXON	Silent,Silent,Silent
rs6051545	20	3025107	[T/C]	NM_178332,NM_001501,NM_178331	GNRH2	EXON	Missense_A16V,Missense_A16V,Missense_A16V
rs17339677	20	3053079	[A/G]	NM_000915	OXT	EXON	Silent
rs2282018	20	3064949	[T/C]	NM_000490	AVP		Silent
rs2300426	20	5892853	[T/C]	NM_001819	CHGB		Silent
rs13036884	20	5896721	[A/C]	NM_001819	CHGB		Silent
rs387700	20	5899922	[A/G]	NM_001819	CHGB		Silent
rs6133278	20	5903223	[A/G]	NM_001819	CHGB	EXON	Missense_D145N
rs910122	20	5903323	[A/G]	NM_001819	CHGB	EXON	Missense_R178Q
rs6139873	20	5903485	[A/G]	NM_001819	CHGB	EXON	Missense_R232Q
rs236151	20	5903517	[A/G]	NM_001819	CHGB	EXON	Missense_T243A
rs236153	20	5903894	[A/G]	NM_001819	CHGB	EXON	Synonymous_E368E
rs742710	20	5904028	[T/C]	NM_001819	CHGB	EXON	Missense_P413L
rs742711	20	5904040	[A/G]	NM_001819	CHGB	EXON	Missense_R417H
rs2821	20	5905779	[A/C]	NM_001819	CHGB	EXON	Silent
rs3746726	20	23016970	[T/G]	NM_001052	SSTR4	EXON	Missense_F284V
rs2567609	20	23017017	[T/C]	NM_001052	SSTR4	EXON	Synonymous_L299L
rs6104267	20	35879609	[A/G]	NM_021081,NM_001184731	GHRH	EXON	Silent,Silent
rs4988492	20	35882698	[A/G]	NM_021081,NM_001184731	GHRH	EXON	Missense_L75F,Missense_L75F
rs17787698	20	35884890	[T/C]	NM_021081,NM_001184731	GHRH	EXON	Missense_Y32C,Missense_Y32C
rs6024561	20	54574277	[T/G]	NM_080617	CBLN4		Silent
rs6014572	20	54574544	[A/G]	NM_080617	CBLN4		Silent
rs6024562	20	54577556	[A/G]	NM_080617	CBLN4		Silent
rs6014573	20	54579459	[A/C]	NM_080617	CBLN4	EXON	Silent
rs260741	20	57876155	[A/G]	NM_207034,NM_000114,NM_207032,NM_207033	EDN3		Silent,Silent,Silent,Silent
rs197174	20	57878080	[T/C]	NM_207034,NM_000114,NM_207032,NM_207033	EDN3		Silent,Silent,Silent,Silent
rs197173	20	57878591	[T/G]	NM_207034,NM_000114,NM_207032,NM_207033	EDN3		Silent,Silent,Silent,Silent
rs11570279	20	57881016	[T/C]	NM_207034,NM_000114,NM_207032,NM_207033	EDN3		Silent,Silent,Silent,Silent
rs3026601	20	57881048	[A/G]	NM_207034,NM_000114,NM_207032,NM_207033	EDN3		Silent,Silent,Silent,Silent
rs2268689	20	57887918	[A/G]	NM_207034,NM_000114,NM_207032,NM_207033	EDN3		Silent,Silent,Silent,Silent
rs2284804	20	57890199	[T/C]	NM_207034,NM_000114,NM_207032,NM_207033	EDN3		Silent,Silent,Silent,Silent
rs2284803	20	57892300	[T/G]	NM_207034,NM_000114,NM_207032,NM_207033	EDN3		Silent,Silent,Silent,Silent
rs197802	20	57892529	[T/C]	NM_207034,NM_000114,NM_207032,NM_207033	EDN3		Silent,Silent,Silent,Silent
rs11570358	20	57900526	[T/C]	NM_207034,NM_000114,NM_207032,NM_207033	EDN3	EXON	Silent,Silent,Silent,Silent
rs3746780	20	61341286	[A/G]	NM_002531	NTSR1		Silent
rs2427404	20	61347877	[A/G]	NM_002531	NTSR1		Silent
rs8114008	20	61349383	[A/G]	NM_002531	NTSR1		Silent
rs6062957	20	61351085	[A/G]	NM_002531	NTSR1		Silent
rs2427411	20	61352671	[A/G]	NM_002531	NTSR1		Silent
rs4334545	20	61353177	[T/C]	NM_002531	NTSR1		Silent
rs2427412	20	61354135	[T/G]	NM_002531	NTSR1		Silent
rs3787534	20	61354713	[T/C]	NM_002531	NTSR1		Silent
rs2427416	20	61356245	[A/G]	NM_002531	NTSR1		Silent
rs6011915	20	61359421	[T/C]	NM_002531	NTSR1		Silent
rs11907898	20	61359803	[A/C]	NM_002531	NTSR1		Silent
rs2427424	20	61360088	[T/G]	NM_002531	NTSR1		Silent
rs6011917	20	61360302	[T/C]	NM_002531	NTSR1		Silent
rs3915568	20	61369472	[T/C]	NM_002531	NTSR1		Silent
rs16983209	20	61374823	[A/G]	NM_002531	NTSR1		Silent
rs16983213	20	61375168	[T/C]	NM_002531	NTSR1		Silent
rs3787524	20	61377691	[T/G]	NM_002531	NTSR1		Silent
rs6010666	20	61381218	[A/G]	NM_002531	NTSR1		Silent
rs2243399	20	61382667	[T/C]	NM_002531	NTSR1		Silent
rs856934	20	61384043	[A/G]	NM_002531	NTSR1		Silent
rs856937	20	61385787	[A/G]	NM_002531	NTSR1		Silent
rs2249938	20	61387404	[A/G]	NM_002531	NTSR1		Silent
rs746192	20	61391977	[T/G]	NM_002531	NTSR1	EXON	Silent
rs2427444	20	61393873	[T/C]	NM_002531	NTSR1	EXON	Silent
rs13036542	20	62737318	[A/G]	NM_005286	NPBWR2	EXON	Synonymous_P289P
rs4809401	20	62737568	[T/C]	NM_005286	NPBWR2	EXON	Missense_Q206R
rs8142255	22	37602248	[T/C]	NM_001278687,NM_001051	SSTR3	EXON	Silent,Silent
rs229567	22	37602446	[T/C]	NM_001278687,NM_001051	SSTR3	EXON	Silent,Silent
rs2071710	22	37603021	[A/G]	NM_001278687,NM_001051	SSTR3	EXON	Synonymous_Y274Y,Synonymous_Y274Y
rs229569	22	37603051	[T/C]	NM_001278687,NM_001051	SSTR3	EXON	Synonymous_A264A,Synonymous_A264A
rs86582	22	37603390	[T/C]	NM_001278687,NM_001051	SSTR3	EXON	Synonymous_S151S,Synonymous_S151S
rs9610669	22	37607981	[A/C]	NM_001051	SSTR3	EXON	Silent
rs2236032	22	50922470	[A/G]	NM_024866,NM_001253845	ADM2	EXON	Silent,Silent
rs10218163	X	16147121	[A/G]	NM_005314	GRPR		Silent
rs16980274	X	16155197	[A/G]	NM_005314	GRPR		Silent
rs12687911	X	16161029	[T/C]	NM_005314	GRPR		Silent
rs4618893	X	16167241	[A/G]	NM_005314	GRPR		Silent
rs4986945	X	16168467	[T/C]	NM_005314	GRPR	EXON	Synonymous_S151S
rs3747411	X	16171077	[A/T]	NM_005314	GRPR	EXON	Silent
rs10521655	X	16171340	[A/G]	NM_005314	GRPR	EXON	Silent
rs5193	X	115304824	[T/G]	NM_000686	AGTR2	EXON	Silent
rs5194	X	115304830	[A/G]	NM_000686	AGTR2	EXON	Silent
rs3115759	X	128781516	[T/C]	NM_017413	APLN	EXON	Silent
rs3115758	X	128781864	[A/C]	NM_017413	APLN	EXON	Silent
rs2235307	X	128784832	[T/C]	NM_017413	APLN		Silent
rs2235312	X	128787095	[A/G]	NM_017413	APLN		Silent
rs3761527	X	153168624	[T/C]	NR_027419	AVPR2		Silent
rs4898372	X	153170355	[A/C]	NR_027419	AVPR2		Silent
rs5201	X	153171993	[A/G]	NR_027419,NM_000054,NM_001146151	AVPR2	EXON	Silent,Synonymous_L309L,Silent
rs5203	X	153172179	[A/G]	NR_027419,NM_000054,NM_001146151	AVPR2	EXON	Silent,Synonymous_S371S,Silent
