# Supplementary material for: Association Study of a Comprehensive Panel of Neuropeptide-Related Polymorphisms Suggest Potential Roles in Verbal Learning and Memory
Source: Genes (Basel). 2023 Dec 24;15(1):30. doi: 10.3390/genes15010030 (PMC10815468; doi:10.3390/genes15010030)
Supplement: Supplementary file 1 [file genes-15-00030-s001.zip › Supplementary Table S2.xlsx]

## Sheet: results
Supplementary Table S2. Suggestively significant association results for neuropeptide and neuropeptide gene receptor SNPs with HVLT-R subcomponent performance phenotypes. Neuropeptide and neuropeptide receptor gene SNPs with a p-value <0.05 after the adjustments for age, gender, IQ and population structure (PC1 and PC2).
CHR	GENE	SNP	BP	A1	TEST	NMISS	BETA	STAT	P	PHENO
1	HCRTR1	rs10753257	32086089	G	ADD	597	0.4436	2.224	0.02655	recall
1	HCRTR1	rs2271933	32092525	A	ADD	595	0.4017	2.008	0.04515	recall
2	SCG2	rs16864975	224463164	A	ADD	597	-1.139	-2.611	0.009252	recall
2	SCG2	rs2894511	224465827	C	ADD	593	0.7638	2.133	0.03335	recall
3	OXTR	rs237888	8797095	G	ADD	596	-0.8301	-2.001	0.04589	recall
3	GHRL	rs35682	10328782	G	ADD	592	-0.4734	-2.332	0.02004	recall
3	VIPR1	rs16810	42571729	G	ADD	596	0.476	2.304	0.02155	recall
3	VIPR1	rs342511	42578509	G	ADD	597	-0.4353	-2.134	0.03329	recall
3	SST	rs4988514	187386831	G	ADD	596	1.071	3.155	0.001688	recall
4	CCKAR	rs1805037	26483659	A	ADD	594	-2.248	-2.266	0.0238	recall
4	QRFPR	rs2302310	122250734	G	ADD	596	0.5342	2.027	0.04309	recall
4	NPY1R	rs10033119	164245854	G	ADD	596	0.7986	2.032	0.04259	recall
6	EDN1	rs2071943	12295814	A	ADD	597	0.5458	2.402	0.01663	recall
6	EDN1	rs5370	12296255	A	ADD	596	0.5564	2.455	0.01439	recall
6	IGF2R	rs629849	160494409	A	ADD	595	-0.7749	-2.505	0.01251	recall
6	IGF2R	rs600324	160519276	A	ADD	597	-0.7091	-2.275	0.02324	recall
7	NXPH1	rs2189630	8729206	A	ADD	597	0.4127	1.978	0.04843	recall
7	NXPH1	rs17153994	8732867	G	ADD	594	0.4396	2.164	0.03084	recall
7	NXPH1	rs7780955	8736171	G	ADD	593	-0.9868	-2.025	0.04337	recall
7	CRHR2	rs12701020	30694961	A	ADD	597	-0.6254	-2.41	0.01626	recall
7	CRHR2	rs2267710	30696190	G	ADD	596	0.6311	2.998	0.002829	recall
7	CRHR2	rs4723002	30725701	G	ADD	597	0.7005	1.996	0.04637	recall
7	GHRHR	rs2267723	31006942	G	ADD	597	0.5505	2.737	0.006387	recall
7	ADCYAP1R1	rs741051	31093792	G	ADD	597	0.4691	2.322	0.02059	recall
7	ADCYAP1R1	rs887703	31115225	G	ADD	597	0.5791	2.768	0.005818	recall
7	ADCYAP1R1	rs2041568	31141418	G	ADD	597	0.7444	2.014	0.04446	recall
7	ADCYAP1R1	rs7457988	31141534	C	ADD	597	0.9643	2.269	0.02361	recall
7	NPSR1	rs10267935	34885503	A	ADD	595	0.4988	2.039	0.04186	recall
7	NPSR1	rs13245730	34887170	G	ADD	597	0.4497	2.05	0.04079	recall
7	NPSR1	rs13246028	34887178	A	ADD	597	0.434	1.971	0.04923	recall
7	NPSR1	rs6972158	34889182	G	ADD	597	0.434	1.971	0.04923	recall
7	NPSR1	rs10275028	34889222	G	ADD	597	0.434	1.971	0.04923	recall
7	NPSR1	rs6958905	34889552	G	ADD	597	0.4588	2.093	0.03678	recall
7	NPSR1	rs10235648	34899235	G	ADD	597	0.4948	2.235	0.02577	recall
7	NPSR1	rs11979570	34901966	C	ADD	595	0.5201	2.352	0.01903	recall
7	VIPR2	rs885863	158820969	G	ADD	597	-0.4039	-2.012	0.04472	recall
7	VIPR2	rs1062610	158821175	G	ADD	596	-0.4049	-2.014	0.04445	recall
7	VIPR2	rs885861	158821547	G	ADD	577	-0.4838	-2.394	0.017	recall
7	VIPR2	rs6949195	158828069	A	ADD	596	-0.7321	-2.397	0.01683	recall
7	VIPR2	rs16868144	158846831	A	ADD	596	-0.6677	-2.201	0.02816	recall
7	VIPR2	rs2540352	158863758	A	ADD	597	0.4145	2.073	0.03864	recall
7	VIPR2	rs3750071	158902567	A	ADD	595	-0.7124	-2.063	0.03957	recall
7	VIPR2	rs7780644	158910780	A	ADD	596	-0.794	-2.266	0.0238	recall
7	VIPR2	rs7810170	158914170	A	ADD	596	-0.7375	-2.157	0.0314	recall
8	GNRH1	rs6185	25280800	C	ADD	595	-0.5372	-2.388	0.01725	recall
8	PNOC	rs7825003	28178513	A	ADD	596	0.6397	2.605	0.009426	recall
8	PNOC	rs7825480	28179013	G	ADD	597	0.6768	2.47	0.01379	recall
8	PNOC	rs17058979	28195931	A	ADD	597	0.8696	2.542	0.01127	recall
9	RLN1	rs2273782	5335470	A	ADD	596	0.5713	2.492	0.01297	recall
10	NPFFR1	rs10999220	72022320	G	ADD	596	-1.09	-2.472	0.0137	recall
10	NPS	rs990310	129347785	A	ADD	597	-1.202	-2.475	0.01362	recall
10	NPS	rs11018195	129349946	G	ADD	596	-1.191	-2.408	0.01633	recall
11	CALCA	rs5242	14988998	A	ADD	596	-0.4335	-1.991	0.04693	recall
11	CALCB	rs2282654	15099143	G	ADD	596	-0.4855	-2.2	0.02817	recall
11	CALCB	rs12274674	15099695	A	ADD	595	-0.4958	-2.227	0.02629	recall
11	NUCB2	rs10466382	17337230	G	ADD	591	0.4375	1.97	0.0493	recall
12	IAPP	rs12306305	21526738	G	ADD	592	-1.655	-1.975	0.04872	recall
12	AVPR1A	rs3803107	63540834	A	ADD	596	0.5129	2.026	0.04323	recall
12	AVPR1A	rs3021529	63545680	A	ADD	597	0.5421	1.989	0.04718	recall
12	IGF1	rs6220	102794515	G	ADD	596	-0.5516	-2.515	0.01215	recall
12	IGF1	rs3730204	102795514	G	ADD	595	-1.74	-2.23	0.02615	recall
12	IGF1	rs978458	102802239	A	ADD	597	-0.5576	-2.461	0.01414	recall
12	IGF1	rs5009837	102810269	A	ADD	597	-0.5666	-2.582	0.01005	recall
12	IGF1	rs4764696	102810398	A	ADD	597	-0.523	-2.209	0.02759	recall
12	IGF1	rs4764884	102819599	A	ADD	593	-0.5544	-2.329	0.02022	recall
12	IGF1	rs7136446	102838515	G	ADD	597	-0.4597	-2.273	0.0234	recall
15	SCG5	rs11634086	32965630	G	ADD	597	0.6918	3.47	0.0005587	recall
15	SCG5	rs7162000	32967880	G	ADD	597	-0.6128	-2.996	0.002855	recall
15	SCG5	rs10519737	32969457	A	ADD	597	0.7417	3.288	0.001069	recall
15	SCG5	rs1881536	32970550	G	ADD	595	-0.5999	-2.018	0.04406	recall
15	SCG5	rs1997317	32985954	A	ADD	594	0.5598	2.751	0.006119	recall
18	ADCYAP1	rs1610037	910635	G	ADD	594	-0.474	-2.182	0.02952	recall
18	GRP	rs1062557	56887507	C	ADD	523	0.4968	2.086	0.03751	recall
18	GRP	rs936431	56888756	A	ADD	597	0.4793	2.09	0.03706	recall
18	GRP	rs10221365	56896679	A	ADD	597	0.5123	2.607	0.009368	recall
19	INSR	rs11672739	7134266	A	ADD	597	0.5871	1.998	0.04615	recall
19	INSR	rs2245655	7163140	C	ADD	597	-0.6702	-2.062	0.03962	recall
19	INSR	rs2963	7163154	A	ADD	597	-0.6702	-2.062	0.03962	recall
19	INSR	rs8109957	7192593	G	ADD	597	-0.7629	-2.297	0.02197	recall
20	EDN3	rs2268689	57887918	G	ADD	597	-0.4774	-2.183	0.02943	recall
20	EDN3	rs2284804	57890199	G	ADD	595	-0.9354	-1.985	0.04756	recall
20	EDN3	rs2284803	57892300	A	ADD	597	-0.5704	-2.219	0.02686	recall
20	NPBWR2	rs13036542	62737318	A	ADD	597	-0.457	-2.32	0.0207	recall
CHR	GENE	SNP	BP	A1	TEST	NMISS	BETA	STAT	P	PHENO
1	NMU	rs228652	7908888	A	ADD	597	-0.2139	-2.2	0.02822	delay
1	VIPR2	rs970467	65906762	A	ADD	597	0.3049	2.404	0.01654	delay
1	VIPR2	rs9436746	65908473	A	ADD	597	-0.2192	-2.53	0.01165	delay
1	NPSR1	rs6669354	65925349	C	ADD	597	0.2937	2.304	0.02158	delay
2	NPFFR2	rs4334435	139505135	A	ADD	596	1.023	2.93	0.003523	delay
2	NXPH2	rs10193564	139512134	A	ADD	597	-0.185	-2.046	0.04116	delay
2	NMU	rs3107179	232788325	G	ADD	597	-0.1834	-1.976	0.04865	delay
3	NMU	rs35683	10328250	A	ADD	597	-0.1755	-2	0.04595	delay
3	NMU	rs35682	10328782	G	ADD	592	-0.1929	-2.194	0.02862	delay
3	VIPR2	rs8192472	42299870	A	ADD	597	0.2164	2.41	0.01627	delay
3	AVPR1A	rs10865918	42303311	C	ADD	596	-0.2246	-2.506	0.01249	delay
3	AVPR1A	rs11571842	42306446	A	ADD	594	0.2146	2.486	0.0132	delay
3	NMU	rs1876506	42547127	G	ADD	596	-0.6442	-2.066	0.03923	delay
3	NPFFR2	rs399582	42549343	A	ADD	596	0.2586	2.358	0.01868	delay
3	AVPR1A	rs12493291	42550651	G	ADD	596	0.1886	2.105	0.03572	delay
3	NPFFR2	rs437876	42568440	A	ADD	597	0.1833	2.005	0.04539	delay
3	NPFFR2	rs5183	148459884	G	ADD	593	-0.4842	-2.446	0.01473	delay
3	NPFFR2	rs5030094	186461158	G	ADD	594	-0.7809	-2.08	0.03797	delay
4	NMU	rs3805383	56475338	A	ADD	597	0.2038	2.058	0.04006	delay
4	NMU	rs1574175	156133712	A	ADD	595	0.3306	2.611	0.009255	delay
5	CRHBP	rs10062367	76264354	A	ADD	597	-0.244	-2.269	0.02364	delay
6	EDN1	rs2070699	12292772	A	ADD	596	-0.1761	-2.08	0.03795	delay
6	EDN1	rs2071943	12295814	A	ADD	597	0.2099	2.136	0.0331	delay
6	EDN1	rs5370	12296255	A	ADD	596	0.2125	2.169	0.03049	delay
6	HCRTR2	rs9396060	55079046	C	ADD	596	-0.2532	-2.022	0.04365	delay
6	IGF2R	rs384167	160476267	A	ADD	597	-0.2831	-2.433	0.01529	delay
6	IGF2R	rs629849	160494409	A	ADD	595	-0.3374	-2.533	0.01156	delay
6	IGF2R	rs600324	160519276	A	ADD	597	-0.2835	-2.104	0.03581	delay
7	NXPH1	rs7806226	8484510	C	ADD	596	-0.2734	-2.184	0.02933	delay
7	NXPH1	rs7805772	8484908	G	ADD	593	-0.2558	-2.32	0.0207	delay
7	NXPH1	rs10265132	8637693	A	ADD	597	-0.2022	-2.141	0.03269	delay
7	NXPH1	rs10232665	8639507	G	ADD	595	-0.2127	-2.126	0.03393	delay
7	NXPH1	rs10278529	8641237	A	ADD	595	-0.1819	-1.972	0.04904	delay
7	NXPH1	rs6945631	8673137	C	ADD	597	-0.2003	-2.134	0.03325	delay
7	NXPH1	rs10231165	8673637	A	ADD	597	-0.2174	-2.176	0.02996	delay
7	NXPH1	rs10276202	8675522	A	ADD	597	-0.2047	-2.181	0.02955	delay
7	NXPH1	rs17154637	8764246	G	ADD	597	0.1852	1.983	0.04778	delay
7	NPSR1	rs33911118	34873776	A	ADD	597	-0.1932	-1.999	0.04607	delay
7	NPSR1	rs10235648	34899235	G	ADD	597	0.211	2.206	0.02779	delay
7	NPSR1	rs10238983	34899573	G	ADD	597	0.21	2.019	0.04396	delay
7	NPSR1	rs11979570	34901966	C	ADD	595	0.2199	2.298	0.02188	delay
9	RLN1	rs2273782	5335470	A	ADD	596	0.1995	2.01	0.04487	delay
10	AVPI1	rs4561136	99446425	G	ADD	596	0.2177	1.98	0.04814	delay
11	APLNR	rs2282624	57001911	G	ADD	596	0.2047	2.228	0.02624	delay
12	IAPP	rs12306305	21526738	G	ADD	592	-0.7278	-2.012	0.04463	delay
14	CHGA	rs9658664	93398849	A	ADD	597	-0.9607	-2.403	0.01657	delay
15	SCG5	rs11634086	32965630	G	ADD	597	0.2245	2.595	0.009707	delay
15	SCG5	rs10519737	32969457	A	ADD	597	0.2876	2.945	0.003358	delay
15	SCG5	rs6494576	32970143	G	ADD	597	-0.1892	-2.068	0.03912	delay
15	SCG5	rs16966853	32979613	G	ADD	597	-0.2416	-2.637	0.008597	delay
15	SCG5	rs1997317	32985954	A	ADD	594	0.3512	4.021	6.545e-05	delay
15	SCG5	rs7494781	32988138	A	ADD	597	0.3537	2.492	0.01297	delay
15	IGF1R	rs4965436	99359559	A	ADD	597	-0.317	-2.5	0.01268	delay
15	IGF1R	rs4966035	99429462	A	ADD	597	-0.2479	-2.651	0.008242	delay
15	IGF1R	rs1980268	99451406	G	ADD	591	-0.3219	-2.251	0.02475	delay
15	IGF1R	rs9920651	99462640	A	ADD	597	0.2345	2.049	0.04089	delay
15	IGF1R	rs8038056	99482928	G	ADD	597	-0.2684	-1.996	0.04642	delay
15	IGF1R	rs8026157	99496387	G	ADD	597	0.2308	2.616	0.009116	delay
15	IGF1R	rs9672965	99498433	A	ADD	597	0.1755	2.05	0.04079	delay
15	IGF1R	rs2684788	99504437	A	ADD	594	0.2271	2.642	0.008455	delay
16	CBLN1	rs3743776	49313125	C	ADD	597	-0.7658	-2.101	0.03606	delay
17	PYY	rs1642598	42045212	G	ADD	596	-0.2326	-2.166	0.03068	delay
17	CRHR1	rs1635291	43751913	G	ADD	596	-0.2187	-2.174	0.03008	delay
17	CRHR1	rs1635289	43755435	A	ADD	597	-0.4882	-1.973	0.04897	delay
17	CRHR1	rs1724400	43755871	A	ADD	597	-0.2052	-2.042	0.0416	delay
17	CRHR1	rs7215239	43767773	G	ADD	597	-0.2032	-2.026	0.04316	delay
17	NXPH3	rs2537730	47657824	A	ADD	597	0.2493	2.413	0.01612	delay
18	GRP	rs1062557	56887507	C	ADD	523	0.2037	2.006	0.04541	delay
19	INSR	rs11672739	7134266	A	ADD	597	0.3117	2.46	0.01419	delay
19	INSR	rs10411676	7273991	G	ADD	597	-0.197	-2.114	0.03495	delay
19	INSR	rs7254921	7278452	G	ADD	597	-0.205	-2.38	0.01765	delay
20	CHGB	rs13036884	5896721	A	ADD	597	-0.3312	-2.396	0.01687	delay
20	EDN3	rs2284804	57890199	G	ADD	595	-0.5016	-2.476	0.01355	delay
20	NTSR1	rs2427424	61360088	A	ADD	596	-0.2313	-2.36	0.01859	delay
CHR	GENE	SNP	BP	A1	TEST	NMISS	BETA	STAT	P	PHENO
1	LEPR	rs11801408	66075136	A	ADD	596	0.2252	2.037	0.04207	learn
2	NXPH2	rs11680550	139497309	A	ADD	596	0.1784	2.041	0.04168	learn
2	NXPH2	rs10193564	139512134	A	ADD	597	-0.1819	-2.018	0.044	learn
4	NPY2R	rs1574175	156133712	A	ADD	595	0.2487	1.969	0.04946	learn
5	PRLR	rs387032	35061731	G	ADD	597	-0.2319	-1.97	0.04933	learn
5	PRLR	rs37364	35072380	C	ADD	597	-0.2699	-2.54	0.01135	learn
5	PRLR	rs930068	35127378	C	ADD	597	-0.5229	-2.22	0.0268	learn
5	PRLR	rs2914108	35131805	G	ADD	597	-0.4094	-2.19	0.02894	learn
5	PRLR	rs9292571	35145363	A	ADD	597	-0.4198	-2.23	0.0261	learn
5	PRLR	rs13354826	35225147	G	ADD	597	0.2025	2.213	0.02728	learn
6	VIP	rs3799142	153072696	G	ADD	585	0.2843	2.314	0.02101	learn
6	VIP	rs3823082	153074322	A	ADD	597	0.2507	2.276	0.02323	learn
6	IGF2R	rs9347381	160440172	C	ADD	594	-0.2552	-2.041	0.04173	learn
6	IGF2R	rs2297356	160448462	A	ADD	595	-0.2417	-1.991	0.04696	learn
6	IGF2R	rs1867348	160456163	A	ADD	596	0.3349	2.313	0.02106	learn
6	IGF2R	rs8191821	160471752	A	ADD	596	0.5283	2.796	0.005345	learn
6	IGF2R	rs4709393	160472032	C	ADD	596	-0.2285	-2.383	0.01747	learn
6	IGF2R	rs4709395	160478789	G	ADD	593	-0.2175	-2.264	0.02397	learn
6	IGF2R	rs8191829	160479478	A	ADD	597	0.2804	2.78	0.005613	learn
6	IGF2R	rs2274849	160479882	A	ADD	597	0.3201	3.176	0.00157	learn
6	IGF2R	rs2282140	160494521	A	ADD	596	-0.3565	-3.079	0.002172	learn
6	IGF2R	rs4709396	160497890	A	ADD	594	0.511	2.659	0.008058	learn
6	IGF2R	rs8191898	160498965	A	ADD	597	0.5031	2.735	0.006429	learn
6	IGF2R	rs1805075	160505207	G	ADD	596	0.4715	2.548	0.0111	learn
6	IGF2R	rs13220323	160506755	A	ADD	592	-0.3476	-2.975	0.003054	learn
6	IGF2R	rs1130861	160511354	A	ADD	595	-0.3613	-3.122	0.001883	learn
7	NXPH1	rs2189463	8633637	G	ADD	597	0.762	2.042	0.04156	learn
7	NXPH1	rs4538793	8635885	G	ADD	596	0.3632	2.556	0.01084	learn
7	NXPH1	rs10231165	8673637	A	ADD	597	-0.211	-2.119	0.03454	learn
7	NXPH1	rs2057789	8721760	G	ADD	597	-0.2203	-2.471	0.01375	learn
7	NPY	rs16141	24324759	C	ADD	595	-0.2207	-2.615	0.009149	learn
7	NPY	rs3779477	24327526	A	ADD	597	-0.1732	-2.047	0.04114	learn
7	NPY	rs16129	24330765	A	ADD	597	0.2424	2.881	0.004113	learn
7	GHRHR	rs4988496	31008686	A	ADD	574	-0.3613	-2.075	0.03847	learn
7	GHRHR	rs4988498	31009576	A	ADD	597	-0.3931	-2.15	0.03196	learn
7	GHRHR	rs2741	31015565	C	ADD	597	-0.2674	-2.042	0.04164	learn
7	NPSR1	rs1458534	34713727	A	ADD	597	0.3302	2.371	0.01805	learn
7	VIPR2	rs885861	158821547	G	ADD	577	0.2044	2.329	0.02019	learn
7	VIPR2	rs1558638	158878791	A	ADD	597	0.2873	1.973	0.049	learn
7	VIPR2	rs17837880	158914795	A	ADD	596	-0.2576	-2.086	0.03736	learn
10	NPFFR1	rs3812694	72015573	C	ADD	596	0.3982	2.171	0.0303	learn
10	AVPI1	rs10444067	99442836	A	ADD	597	-0.2078	-2.101	0.03604	learn
11	CCKBR	rs1396860	6283452	G	ADD	596	-0.2983	-2.732	0.006489	learn
12	IAPP	rs5487	21532191	G	ADD	597	0.761	2.634	0.008649	learn
12	PTHLH	rs805512	28118847	C	ADD	596	-0.1742	-2.044	0.04137	learn
12	NTS	rs11117072	86276347	A	ADD	596	-0.4192	-2.151	0.03189	learn
15	SCG3	rs4775969	52007217	G	ADD	596	0.1694	1.987	0.04734	learn
15	IGF1R	rs1464433	99441436	G	ADD	597	-0.5452	-2.387	0.0173	learn
15	IGF1R	rs867431	99449683	G	ADD	597	-0.2971	-3.438	0.0006276	learn
15	IGF1R	rs2684811	99453563	A	ADD	596	-0.283	-2.738	0.00637	learn
15	IGF1R	rs7168671	99454962	A	ADD	597	-0.2425	-2.263	0.02402	learn
15	IGF1R	rs3784606	99458481	G	ADD	595	0.2918	3.021	0.002631	learn
15	IGF1R	rs2684805	99466085	G	ADD	595	-0.2979	-2.249	0.02486	learn
15	IGF1R	rs2684802	99471507	C	ADD	597	-0.2985	-2.266	0.02379	learn
15	IGF1R	rs2715419	99484720	A	ADD	596	0.233	2.697	0.007199	learn
15	IGF1R	rs12916884	99487888	A	ADD	597	0.2064	2.239	0.02555	learn
17	PYY	rs1618809	42065925	A	ADD	597	0.1807	2.063	0.03956	learn
20	NTSR1	rs16983213	61375168	A	ADD	597	0.672	2.857	0.004431	learn
CHR	GENE	SNP	BP	A1	TEST	NMISS	BETA	STAT	P	PHENO
1	UTS2	rs228652	7908888	A	ADD	597	-0.01611	-2.126	0.0339	retention
2	NMS	rs7577785	101096872	A	ADD	597	0.04187	2.071	0.03877	retention
3	OXTR	rs918316	8798181	G	ADD	597	-0.02553	-2.072	0.03874	retention
3	GHRL	rs4684677	10328453	A	ADD	597	-0.03293	-2.199	0.02823	retention
3	CCK	rs10865918	42303311	C	ADD	596	-0.01827	-2.618	0.009075	retention
3	CCK	rs11571842	42306446	A	ADD	594	0.01882	2.812	0.005089	retention
3	VIPR1	rs1876506	42547127	G	ADD	596	-0.05776	-2.381	0.01759	retention
3	VIPR1	rs399582	42549343	A	ADD	596	0.0193	2.259	0.02427	retention
3	AGTR1	rs931490	148430767	G	ADD	596	0.01979	2.331	0.02007	retention
3	AGTR1	rs5186	148459988	C	ADD	597	0.01751	2.287	0.02257	retention
6	EDN1	rs1800542	12292528	A	ADD	597	-0.03828	-2.182	0.02953	retention
6	MLN	rs3806109	33770370	C	ADD	597	-0.01786	-2.669	0.007814	retention
6	HCRTR2	rs2134294	55134247	G	ADD	593	0.01406	2.122	0.03426	retention
7	NXPH1	rs4141172	8540931	G	ADD	596	-0.01502	-2.031	0.04269	retention
7	NXPH1	rs10233230	8544878	G	ADD	597	-0.01604	-2.157	0.03144	retention
7	NXPH1	rs17150003	8547007	G	ADD	597	-0.01939	-2.507	0.01243	retention
7	NXPH1	rs4472426	8560567	A	ADD	597	-0.0193	-2.476	0.01358	retention
7	NXPH1	rs4640975	8560944	A	ADD	597	-0.01765	-2.261	0.02412	retention
7	NXPH1	rs17150410	8562722	G	ADD	597	-0.01805	-2.33	0.02013	retention
7	NXPH1	rs7809396	8576305	G	ADD	597	-0.01704	-2.161	0.03111	retention
7	NXPH1	rs12056057	8580046	G	ADD	597	-0.05834	-2.176	0.02994	retention
7	NXPH1	rs2189463	8633637	G	ADD	597	-0.06492	-2.229	0.02622	retention
7	NXPH1	rs1017003	8751843	A	ADD	597	0.0141	2.056	0.04027	retention
7	NXPH1	rs17154637	8764246	G	ADD	597	0.01439	1.978	0.04837	retention
7	NXPH1	rs12533185	8764365	A	ADD	597	-0.01615	-2.42	0.01584	retention
7	NXPH1	rs6463839	8780037	A	ADD	596	0.01755	2.46	0.01417	retention
7	NXPH1	rs1557876	8784440	A	ADD	597	-0.01424	-2.141	0.03269	retention
7	GHRHR	rs2302021	31003639	A	ADD	597	0.04589	2.135	0.03318	retention
7	ADCYAP1R1	rs2267733	31134809	A	ADD	597	-0.01436	-1.983	0.04779	retention
7	NPSR1	rs887020	34697982	A	ADD	595	-0.017	-2.433	0.01526	retention
7	NPSR1	rs2531841	34719549	G	ADD	594	-0.01371	-1.981	0.04803	retention
14	CHGA	rs9658664	93398849	A	ADD	597	-0.07938	-2.551	0.01098	retention
15	SCG5	rs11071882	32947806	A	ADD	597	-0.01795	-2.149	0.03204	retention
15	SCG5	rs16966853	32979613	G	ADD	597	-0.01439	-2.012	0.04468	retention
15	SCG5	rs1997317	32985954	A	ADD	594	0.01662	2.421	0.0158	retention
15	SCG5	rs7494781	32988138	A	ADD	597	0.02537	2.294	0.02215	retention
15	SCG3	rs1456295	51979655	G	ADD	597	0.01724	2.195	0.02852	retention
15	SCG3	rs1840707	51979674	G	ADD	596	0.01746	2.242	0.02532	retention
15	SCG3	rs2607117	51985835	G	ADD	596	0.01837	2.394	0.01699	retention
15	IGF1R	rs11854132	99229330	A	ADD	597	0.01525	2.059	0.0399	retention
15	IGF1R	rs1980268	99451406	G	ADD	591	-0.02582	-2.313	0.02106	retention
15	IGF1R	rs7169544	99457752	A	ADD	596	0.01408	2.091	0.03694	retention
15	IGF1R	rs3784605	99458327	G	ADD	597	0.0159	2.212	0.02732	retention
15	IGF1R	rs3784606	99458481	G	ADD	595	-0.02155	-2.867	0.004291	retention
15	IGF1R	rs9920651	99462640	A	ADD	597	0.01814	2.035	0.04226	retention
15	IGF1R	rs4966042	99464103	G	ADD	596	-0.01577	-2.089	0.03715	retention
15	IGF1R	rs1546713	99471866	A	ADD	597	0.01845	2.461	0.01415	retention
15	IGF1R	rs12148482	99496340	A	ADD	596	0.02494	2.854	0.004466	retention
15	IGF1R	rs8026157	99496387	G	ADD	597	0.02002	2.918	0.003654	retention
15	IGF1R	rs9672965	99498433	A	ADD	597	0.01785	2.685	0.007456	retention
15	IGF1R	rs3743251	99504129	A	ADD	596	0.01931	2.124	0.03405	retention
15	IGF1R	rs2684788	99504437	A	ADD	594	0.02541	3.813	0.0001519	retention
15	IGF1R	rs1815009	99504671	G	ADD	595	0.01599	2.139	0.03283	retention
15	IGF1R	rs3743249	99505423	A	ADD	597	0.02155	2.855	0.004461	retention
17	NXPH3	rs2537730	47657824	A	ADD	597	0.01747	2.17	0.0304	retention
18	GALR1	rs9959924	74967894	G	ADD	596	0.03633	3.345	0.0008761	retention
19	KISS1R	rs10407968	917526	G	ADD	596	0.02213	2.273	0.02336	retention
19	INSR	rs1052371	7112593	A	ADD	597	-0.01975	-2.168	0.03054	retention
19	INSR	rs10420382	7134013	A	ADD	596	-0.02369	-2.176	0.02994	retention
19	INSR	rs11672739	7134266	A	ADD	597	0.02051	2.076	0.03836	retention
19	INSR	rs6510949	7134402	A	ADD	595	-0.03047	-2.256	0.02446	retention
19	INSR	rs8112883	7179320	A	ADD	596	-0.01781	-2.404	0.01652	retention
19	INSR	rs4804404	7218382	C	ADD	595	-0.01956	-2.25	0.02483	retention
19	INSR	rs4804416	7223848	C	ADD	595	0.01318	1.987	0.04739	retention
19	INSR	rs7248104	7224431	A	ADD	597	-0.0148	-2.199	0.02827	retention
19	INSR	rs890861	7228343	G	ADD	594	-0.02448	-2.099	0.03626	retention
19	INSR	rs11668751	7251842	C	ADD	596	-0.02059	-2.683	0.007492	retention
19	INSR	rs10411676	7273991	G	ADD	597	-0.01498	-2.064	0.03946	retention
19	INSR	rs7254921	7278452	G	ADD	597	-0.02173	-3.252	0.001211	retention
20	CHGB	rs13036884	5896721	A	ADD	597	-0.02369	-2.199	0.02826	retention
20	NTSR1	rs16983213	61375168	A	ADD	597	-0.04017	-2.179	0.02971	retention
CHR	GENE	SNP	BP	A1	TEST	NMISS	BETA	STAT	P	PHENO
1	LEPR	rs1475397	65983158	A	ADD	597	0.1087	1.976	0.04861	discrimination
1	AGT	rs7079	230838331	A	ADD	597	0.1231	2.241	0.02541	discrimination
2	NMS	rs753439	101088840	G	ADD	597	0.1113	2.007	0.04516	discrimination
2	SCTR	rs1530100	120199140	A	ADD	597	0.1683	2.233	0.02595	discrimination
2	SCTR	rs11123526	120204052	A	ADD	595	0.1731	2.288	0.02248	discrimination
2	SCTR	rs2579644	120219940	G	ADD	596	0.1011	1.998	0.04616	discrimination
2	SCTR	rs2587702	120231303	A	ADD	597	0.1548	2.168	0.03059	discrimination
2	SCTR	rs2587677	120248802	A	ADD	597	0.1521	2.201	0.02814	discrimination
2	SCG2	rs16864975	224463164	A	ADD	597	-0.2386	-2.181	0.0296	discrimination
2	NPPC	rs3107179	232788325	G	ADD	597	-0.1176	-2.188	0.02905	discrimination
3	OXTR	rs237888	8797095	G	ADD	596	-0.3472	-3.36	0.0008307	discrimination
3	OXTR	rs11131149	8802851	A	ADD	597	0.1141	2.227	0.02633	discrimination
3	CCK	rs8192472	42299870	A	ADD	597	0.1716	3.312	0.0009836	discrimination
3	CCK	rs10865918	42303311	C	ADD	596	-0.114	-2.19	0.02892	discrimination
3	CCK	rs11571842	42306446	A	ADD	594	0.1269	2.536	0.01148	discrimination
3	VIPR1	rs12493291	42550651	G	ADD	596	0.1262	2.433	0.01527	discrimination
3	VIPR1	rs437876	42568440	A	ADD	597	0.1755	3.332	0.0009171	discrimination
3	VIPR1	rs16810	42571729	G	ADD	596	0.1424	2.758	0.005998	discrimination
3	VIPR1	rs342511	42578509	G	ADD	597	-0.1151	-2.252	0.02467	discrimination
3	VIPR1	rs8913	42578768	G	ADD	597	-0.1256	-2.401	0.01667	discrimination
3	PROK2	rs1320015	71828420	A	ADD	596	-0.1365	-2.648	0.008302	discrimination
4	CCKAR	rs7665027	26486909	G	ADD	597	0.1669	2.354	0.01891	discrimination
4	CCKAR	rs2725307	26489057	C	ADD	594	0.1188	2.072	0.03874	discrimination
6	HCRTR2	rs9396060	55079046	C	ADD	596	-0.1869	-2.615	0.009162	discrimination
6	IGF2R	rs9457795	160395632	G	ADD	597	-0.1213	-2.237	0.02567	discrimination
6	IGF2R	rs384167	160476267	A	ADD	597	-0.1444	-2.138	0.03295	discrimination
6	IGF2R	rs2297367	160523709	A	ADD	597	0.2745	2.168	0.03057	discrimination
7	NXPH1	rs2349485	8550956	C	ADD	596	-0.1298	-2.381	0.01756	discrimination
7	NXPH1	rs1013868	8551289	A	ADD	596	-0.1461	-2.66	0.008022	discrimination
7	NXPH1	rs2189461	8594363	A	ADD	597	-0.1106	-2.202	0.02805	discrimination
7	NXPH1	rs6956624	8604037	A	ADD	597	-0.1121	-2.194	0.02864	discrimination
7	NXPH1	rs6970999	8623087	G	ADD	597	-0.1823	-3.194	0.001476	discrimination
7	NXPH1	rs10249831	8628692	A	ADD	597	-0.1618	-2.659	0.008054	discrimination
7	NXPH1	rs10226547	8633143	G	ADD	597	-0.1657	-2.963	0.003173	discrimination
7	NXPH1	rs10231458	8637302	A	ADD	597	-0.1574	-2.511	0.01231	discrimination
7	NXPH1	rs10232665	8639507	G	ADD	595	-0.1212	-2.089	0.0371	discrimination
7	NXPH1	rs6945631	8673137	C	ADD	597	-0.1107	-2.034	0.04239	discrimination
7	NXPH1	rs10231165	8673637	A	ADD	597	-0.1223	-2.11	0.03524	discrimination
7	NXPH1	rs10276202	8675522	A	ADD	597	-0.1161	-2.134	0.03326	discrimination
7	NXPH1	rs10952119	8698007	A	ADD	597	-0.1125	-2.069	0.03901	discrimination
7	ADCYAP1R1	rs7457988	31141534	C	ADD	597	0.2247	2.11	0.03531	discrimination
7	NPSR1	rs35454659	34887622	A	ADD	597	-0.3964	-2.027	0.04314	discrimination
7	NPSR1	rs17170029	34890706	A	ADD	594	0.2794	2.036	0.04222	discrimination
7	TAC1	rs2072100	97361784	G	ADD	597	-0.12	-2.396	0.01686	discrimination
12	NTS	rs11117072	86276347	A	ADD	596	-0.2604	-2.295	0.02208	discrimination
15	SCG5	rs11633548	32970156	G	ADD	595	-0.104	-1.967	0.04966	discrimination
15	SCG5	rs16966853	32979613	G	ADD	597	-0.1161	-2.182	0.02948	discrimination
15	SCG3	rs16964483	52008741	G	ADD	597	-0.1296	-2.239	0.02553	discrimination
15	IGF1R	rs907808	99280254	G	ADD	596	0.1106	2.077	0.0382	discrimination
15	IGF1R	rs4966020	99284680	G	ADD	596	0.1146	2.233	0.02593	discrimination
15	IGF1R	rs12908437	99287375	A	ADD	596	0.1042	2.032	0.04256	discrimination
15	IGF1R	rs11634874	99361263	G	ADD	597	-0.1658	-1.981	0.04808	discrimination
15	IGF1R	rs2684777	99396694	G	ADD	595	-0.1426	-2.354	0.01891	discrimination
15	IGF1R	rs1879612	99398708	G	ADD	596	-0.1494	-2.835	0.004742	discrimination
15	IGF1R	rs11247377	99408988	G	ADD	597	-0.2233	-2.515	0.01215	discrimination
15	IGF1R	rs4966035	99429462	A	ADD	597	-0.1235	-2.275	0.02328	discrimination
17	PYY	rs162430	42030409	A	ADD	597	0.1961	2.405	0.01649	discrimination
17	PYY	rs1642598	42045212	G	ADD	596	-0.1503	-2.418	0.01592	discrimination
17	CRHR1	rs3785877	43892188	A	ADD	593	-0.2913	-2.128	0.03374	discrimination
17	CRHR1	rs242939	43895579	G	ADD	597	0.2103	2.127	0.03382	discrimination
17	SSTR2	rs2236754	71164081	G	ADD	596	-0.1118	-1.993	0.04678	discrimination
18	ADCYAP1	rs2856966	907710	G	ADD	586	-0.1575	-2.502	0.01264	discrimination
18	GALR1	rs12953828	74964343	G	ADD	597	-0.2005	-2.112	0.03514	discrimination
19	INSR	rs1799817	7125297	A	ADD	597	0.1266	1.982	0.04793	discrimination
19	INSR	rs4804404	7218382	C	ADD	595	-0.1346	-2.075	0.03847	discrimination
19	GALP	rs575756	56694505	A	ADD	596	-0.1444	-2.764	0.005886	discrimination
20	PDYN	rs10485703	1960313	G	ADD	597	0.2281	2.786	0.005515	discrimination
20	PDYN	rs6045819	1961134	G	ADD	597	0.2416	3.05	0.002393	discrimination
20	PDYN	rs6035235	1967155	C	ADD	597	0.2086	2.563	0.01062	discrimination
20	PDYN	rs6045868	1967278	A	ADD	597	0.1191	2.086	0.03743	discrimination
20	PDYN	rs1997794	1974858	G	ADD	597	0.1232	2.273	0.02337	discrimination
20	EDN3	rs197802	57892529	A	ADD	597	0.3803	2.025	0.04331	discrimination
20	NTSR1	rs2427416	61356245	G	ADD	594	0.2443	2.12	0.03447	discrimination
20	NTSR1	rs856934	61384043	G	ADD	596	0.1743	2.575	0.01028	discrimination
20	NTSR1	rs856937	61385787	A	ADD	595	0.1743	2.38	0.01765	discrimination
20	NTSR1	rs2249938	61387404	G	ADD	597	0.1707	2.466	0.01395	discrimination
20	NPBWR2	rs13036542	62737318	A	ADD	597	-0.1086	-2.2	0.02822	discrimination
